# Supplementary material for: Metal exchange in lithiocuprates: implications for our understanding of structure and reactivity
Source: Chem Sci. 2017 May 4;8(7):4904–16. doi: 10.1039/c7sc01423f (PMC5603898; doi:10.1039/c7sc01423f)
Supplement: Supplementary file 2 [file SC-008-C7SC01423F-s002.cif]

# Electronic Supplementary Material (ESI) for Chemical Science.
# This journal is © The Royal Society of Chemistry 2017

####################################################################### 
# 
# This file contains crystal structure data downloaded from the 
# Cambridge Structural Database (CSD) hosted by the Cambridge 
# Crystallographic Data Centre (CCDC).
# 
# Full information about CCDC data access policies and citation 
# guidelines are available at http://www.ccdc.cam.ac.uk/access/V1 
# 
# Audit and citation data items may have been added by the CCDC. 
# Please retain this information to preserve the provenance of 
# this file and to allow appropriate attribution of the data. 
# 
#######################################################################

data_aw1532
_database_code_depnum_ccdc_archive 'CCDC 1540286'
_audit_update_record             
;
2017-03-26 deposited with the CCDC.
2017-05-03 downloaded from the CCDC.
;

_audit_creation_method           SHELXL-2016/4
_shelx_SHELXL_version_number     2016/4
_chemical_name_systematic        ?
_chemical_name_common            ?
_chemical_melting_point          ?
_chemical_formula_moiety         'C36 H72 Cu2.70 Li1.30 N4'
_chemical_formula_sum            'C36 H72 Cu2.70 Li1.30 N4'
_chemical_formula_weight         741.41

loop_
_atom_type_symbol
_atom_type_description
_atom_type_scat_dispersion_real
_atom_type_scat_dispersion_imag
_atom_type_scat_source
C C 0.0181 0.0091 'International Tables Vol C Tables 4.2.6.8 and 6.1.1.4'
H H 0.0000 0.0000 'International Tables Vol C Tables 4.2.6.8 and 6.1.1.4'
Li Li 0.0008 0.0003 'International Tables Vol C Tables 4.2.6.8 and 6.1.1.4'
N N 0.0311 0.0180 'International Tables Vol C Tables 4.2.6.8 and 6.1.1.4'
Cu Cu -1.9646 0.5888 'International Tables Vol C Tables 4.2.6.8 and 6.1.1.4'

_space_group_crystal_system      monoclinic
_space_group_IT_number           14
_space_group_name_H-M_alt        'P 21/c'
_space_group_name_Hall           '-P 2ybc'

_shelx_space_group_comment       
;
The symmetry employed for this shelxl refinement is uniquely defined
by the following loop, which should always be used as a source of
symmetry information in preference to the above space-group names.
They are only intended as comments.
;

loop_
_space_group_symop_operation_xyz
'x, y, z'
'-x, y+1/2, -z+1/2'
'-x, -y, -z'
'x, -y-1/2, z-1/2'

_cell_length_a                   11.6661(3)
_cell_length_b                   22.7624(5)
_cell_length_c                   15.2664(4)
_cell_angle_alpha                90
_cell_angle_beta                 108.6770(10)
_cell_angle_gamma                90
_cell_volume                     3840.48(17)
_cell_formula_units_Z            4
_cell_measurement_temperature    180(2)
_cell_measurement_reflns_used    9961
_cell_measurement_theta_min      3.621
_cell_measurement_theta_max      58.70

_exptl_crystal_description       needle
_exptl_crystal_colour            colourless
_exptl_crystal_density_meas      ?
_exptl_crystal_density_method    ?
_exptl_crystal_density_diffrn    1.282
_exptl_crystal_F_000             1593
_exptl_transmission_factor_min   ?
_exptl_transmission_factor_max   ?
_exptl_crystal_size_max          0.180
_exptl_crystal_size_mid          0.040
_exptl_crystal_size_min          0.030
_exptl_absorpt_coefficient_mu    1.952
_shelx_estimated_absorpt_T_min   0.720
_shelx_estimated_absorpt_T_max   0.944
_exptl_absorpt_correction_type   multi-scan
_exptl_absorpt_correction_T_min  0.6334
_exptl_absorpt_correction_T_max  0.7516
_exptl_absorpt_process_details   
;
multi-scan from symmetry-related measurements 'SADABS (Bruker, 2016)' 
;
_exptl_absorpt_special_details   ?
_diffrn_ambient_temperature      180(2)
_diffrn_radiation_wavelength     1.54184
_diffrn_radiation_type           CuK\a
_diffrn_radiation_source         'Incoatec I\mS Cu microsource'
_diffrn_measurement_device_type  'Bruker D8-QUEST PHOTON-100'
_diffrn_measurement_method       'Thin slice \w and \f scans'
_diffrn_detector_area_resol_mean ?
_diffrn_reflns_number            19840
_diffrn_reflns_av_unetI/netI     0.0554
_diffrn_reflns_av_R_equivalents  0.0469
_diffrn_reflns_limit_h_min       -12
_diffrn_reflns_limit_h_max       12
_diffrn_reflns_limit_k_min       -23
_diffrn_reflns_limit_k_max       25
_diffrn_reflns_limit_l_min       -15
_diffrn_reflns_limit_l_max       16
_diffrn_reflns_theta_min         3.621
_diffrn_reflns_theta_max         59.106
_diffrn_reflns_theta_full        59.106
_diffrn_measured_fraction_theta_max 0.989
_diffrn_measured_fraction_theta_full 0.989
_diffrn_reflns_Laue_measured_fraction_max 0.989
_diffrn_reflns_Laue_measured_fraction_full 0.989
_diffrn_reflns_point_group_measured_fraction_max 0.989
_diffrn_reflns_point_group_measured_fraction_full 0.989
_reflns_number_total             5479
_reflns_number_gt                4185
_reflns_threshold_expression     'I > 2\s(I)'
_reflns_Friedel_coverage         0.000
_reflns_Friedel_fraction_max     .
_reflns_Friedel_fraction_full    .

_reflns_special_details          
;
 Reflections were merged by SHELXL according to the crystal
 class for the calculation of statistics and refinement.
 
 _reflns_Friedel_fraction is defined as the number of unique
 Friedel pairs measured divided by the number that would be
 possible theoretically, ignoring centric projections and
 systematic absences.
;

_computing_data_collection       'APEX3 (Bruker, 2016)'
_computing_cell_refinement       'SAINT (Bruker, 2016)'
_computing_data_reduction        SAINT
_computing_structure_solution    'SHELXT 2014/4 (Sheldrick, 2014)'
_computing_structure_refinement  'SHELXL-2016/4 (Sheldrick, 2016)'
_computing_molecular_graphics    'Mercury (Macrae et al., 2008)'
_computing_publication_material  SHELXL
_refine_special_details          ?
_refine_ls_structure_factor_coef Fsqd
_refine_ls_matrix_type           full
_refine_ls_weighting_scheme      calc
_refine_ls_weighting_details     
'w=1/[\s^2^(Fo^2^)+(0.0391P)^2^+7.8952P] where P=(Fo^2^+2Fc^2^)/3'
_atom_sites_solution_primary     ?
_atom_sites_solution_secondary   ?
_atom_sites_solution_hydrogens   geom
_refine_ls_hydrogen_treatment    constr
_refine_ls_extinction_method     none
_refine_ls_extinction_coef       .
_refine_ls_number_reflns         5479
_refine_ls_number_parameters     417
_refine_ls_number_restraints     6
_refine_ls_R_factor_all          0.0741
_refine_ls_R_factor_gt           0.0501
_refine_ls_wR_factor_ref         0.1167
_refine_ls_wR_factor_gt          0.1085
_refine_ls_goodness_of_fit_ref   1.055
_refine_ls_restrained_S_all      1.057
_refine_ls_shift/su_max          0.001
_refine_ls_shift/su_mean         0.000

loop_
_atom_site_label
_atom_site_type_symbol
_atom_site_fract_x
_atom_site_fract_y
_atom_site_fract_z
_atom_site_U_iso_or_equiv
_atom_site_adp_type
_atom_site_occupancy
_atom_site_site_symmetry_order
_atom_site_calc_flag
_atom_site_refinement_flags_posn
_atom_site_refinement_flags_adp
_atom_site_refinement_flags_occupancy
_atom_site_disorder_assembly
_atom_site_disorder_group
LI1 Li 0.12917(7) 0.37763(3) 0.72652(5) 0.0220(3) Uani 0.253(3) 1 d . . P A 1
LI2 Li 0.26248(5) 0.47773(3) 0.74732(4) 0.0195(2) Uani 0.056(3) 1 d . . P A 1
LI3 Li 0.45837(7) 0.41948(3) 0.73345(5) 0.0203(3) Uani 0.304(3) 1 d . . P A 1
LI4 Li 0.32890(14) 0.31696(7) 0.71233(11) 0.0252(7) Uani 0.690(3) 1 d . . P A 1
CU1 Cu 0.12917(7) 0.37763(3) 0.72652(5) 0.0220(3) Uani 0.747(3) 1 d . . P A 2
CU2 Cu 0.26248(5) 0.47773(3) 0.74732(4) 0.0195(2) Uani 0.944(3) 1 d . . P A 2
CU3 Cu 0.45837(7) 0.41948(3) 0.73345(5) 0.0203(3) Uani 0.696(3) 1 d . . P A 2
CU4 Cu 0.32890(14) 0.31696(7) 0.71233(11) 0.0252(7) Uani 0.310(3) 1 d . . P A 2
N3 N 0.4061(3) 0.50181(14) 0.7211(2) 0.0183(8) Uani 1 1 d . . . . .
N2 N 0.1161(3) 0.45727(15) 0.7735(2) 0.0236(8) Uani 1 1 d . . . . .
N1 N 0.1500(3) 0.30044(15) 0.6779(2) 0.0249(8) Uani 1 1 d . . . . .
N4 N 0.5050(3) 0.33665(15) 0.7476(3) 0.0307(9) Uani 1 1 d . . . . .
C19 C 0.3844(4) 0.52504(17) 0.6246(3) 0.0220(9) Uani 1 1 d . . . . .
C10 C 0.1288(4) 0.45625(19) 0.8749(3) 0.0253(10) Uani 1 1 d . . . . .
C25 C 0.3249(4) 0.4759(2) 0.5575(3) 0.0318(11) Uani 1 1 d . . . . .
H25A H 0.310022 0.489367 0.493871 0.048 Uiso 1 1 calc R U . . .
H25B H 0.247863 0.465031 0.566109 0.048 Uiso 1 1 calc R U . . .
H25C H 0.378498 0.441577 0.569401 0.048 Uiso 1 1 calc R U . . .
C20 C 0.5048(4) 0.54039(19) 0.6101(3) 0.0289(11) Uani 1 1 d . . . . .
H20A H 0.550407 0.503644 0.610598 0.035 Uiso 1 1 calc R U . . .
H20B H 0.487924 0.558571 0.548317 0.035 Uiso 1 1 calc R U . . .
C14 C 0.0112(4) 0.4938(2) 0.7152(3) 0.0299(11) Uani 1 1 d . . . . .
C23 C 0.4850(4) 0.54036(18) 0.7964(3) 0.0270(10) Uani 1 1 d . . . . .
C1 C 0.1348(4) 0.24845(19) 0.7340(3) 0.0320(11) Uani 1 1 d . . . . .
C15 C 0.2234(4) 0.4096(2) 0.9210(3) 0.0350(12) Uani 1 1 d . . . . .
H15A H 0.235876 0.409022 0.987578 0.053 Uiso 1 1 calc R U . . .
H15B H 0.299847 0.419034 0.910381 0.053 Uiso 1 1 calc R U . . .
H15C H 0.194934 0.371021 0.894493 0.053 Uiso 1 1 calc R U . . .
C16 C 0.1742(5) 0.5142(2) 0.9261(3) 0.0395(12) Uani 1 1 d . . . . .
H16A H 0.196096 0.507775 0.992924 0.059 Uiso 1 1 calc R U . . .
H16B H 0.110174 0.543891 0.906937 0.059 Uiso 1 1 calc R U . . .
H16C H 0.245403 0.527899 0.911106 0.059 Uiso 1 1 calc R U . . .
C24 C 0.2983(4) 0.5781(2) 0.5980(3) 0.0343(12) Uani 1 1 d . . . . .
H24A H 0.270019 0.582712 0.530601 0.051 Uiso 1 1 calc R U . . .
H24B H 0.341366 0.613721 0.626695 0.051 Uiso 1 1 calc R U . . .
H24C H 0.228807 0.571684 0.619653 0.051 Uiso 1 1 calc R U . . .
C17 C -0.0018(4) 0.4833(2) 0.6140(3) 0.0356(12) Uani 1 1 d . . . . .
H17A H -0.066964 0.508073 0.574903 0.053 Uiso 1 1 calc R U . . .
H17B H -0.021249 0.441900 0.598690 0.053 Uiso 1 1 calc R U . . .
H17C H 0.074288 0.493187 0.603151 0.053 Uiso 1 1 calc R U . . .
C27 C 0.5158(4) 0.5067(2) 0.8871(3) 0.0386(12) Uani 1 1 d . . . . .
H27A H 0.564501 0.531613 0.937663 0.058 Uiso 1 1 calc R U . . .
H27B H 0.561800 0.471296 0.883178 0.058 Uiso 1 1 calc R U . . .
H27C H 0.440956 0.495399 0.898817 0.058 Uiso 1 1 calc R U . . .
C21 C 0.5829(4) 0.5815(2) 0.6817(3) 0.0386(12) Uani 1 1 d . . . . .
H21A H 0.542576 0.620220 0.677387 0.046 Uiso 1 1 calc R U . . .
H21B H 0.661466 0.587383 0.671118 0.046 Uiso 1 1 calc R U . . .
C5 C 0.0750(5) 0.2977(2) 0.5785(3) 0.0389(12) Uani 1 1 d . . . . .
C2 C 0.1491(5) 0.1901(2) 0.6870(4) 0.0429(13) Uani 1 1 d . . . . .
H2A H 0.233849 0.186409 0.687395 0.052 Uiso 1 1 calc R U . . .
H2B H 0.132222 0.156965 0.722928 0.052 Uiso 1 1 calc R U . . .
C13 C -0.1067(4) 0.4752(2) 0.7306(3) 0.0439(13) Uani 1 1 d . . . . .
H13A H -0.126803 0.434385 0.708337 0.053 Uiso 1 1 calc R U . . .
H13B H -0.173321 0.501060 0.694572 0.053 Uiso 1 1 calc R U . . .
C22 C 0.6033(4) 0.5550(2) 0.7776(3) 0.0381(12) Uani 1 1 d . . . . .
H22A H 0.650460 0.583001 0.825099 0.046 Uiso 1 1 calc R U . . .
H22B H 0.651801 0.518631 0.783407 0.046 Uiso 1 1 calc R U . . .
C18 C 0.0303(4) 0.5606(2) 0.7302(3) 0.0445(13) Uani 1 1 d . . . . .
H18A H -0.030862 0.581690 0.681019 0.067 Uiso 1 1 calc R U . . .
H18B H 0.111176 0.571202 0.728862 0.067 Uiso 1 1 calc R U . . .
H18C H 0.022820 0.571376 0.790291 0.067 Uiso 1 1 calc R U . . .
C11 C 0.0103(4) 0.4389(2) 0.8898(3) 0.0411(13) Uani 1 1 d . . . . .
H11A H 0.019617 0.441740 0.956387 0.049 Uiso 1 1 calc R U . . .
H11B H -0.008907 0.397615 0.870343 0.049 Uiso 1 1 calc R U . . .
C26 C 0.4227(5) 0.5973(2) 0.8119(3) 0.0440(13) Uani 1 1 d . . . . .
H26A H 0.470824 0.615442 0.870267 0.066 Uiso 1 1 calc R U . . .
H26B H 0.341755 0.588054 0.814375 0.066 Uiso 1 1 calc R U . . .
H26C H 0.415888 0.624570 0.760793 0.066 Uiso 1 1 calc R U . . .
C33 C 0.5139(4) 0.3403(2) 0.9098(3) 0.0466(14) Uani 1 1 d . . . . .
H33A H 0.488293 0.381504 0.901018 0.070 Uiso 1 1 calc R U . . .
H33B H 0.565096 0.334234 0.973942 0.070 Uiso 1 1 calc R U . . .
H33C H 0.442445 0.314953 0.896193 0.070 Uiso 1 1 calc R U . . .
C9 C 0.1206(5) 0.3461(2) 0.5285(3) 0.0473(14) Uani 1 1 d . . . . .
H9A H 0.071788 0.346371 0.462957 0.071 Uiso 1 1 calc R U . . .
H9B H 0.205452 0.338682 0.534321 0.071 Uiso 1 1 calc R U . . .
H9C H 0.113695 0.384243 0.556157 0.071 Uiso 1 1 calc R U . . .
C32 C 0.5556(4) 0.3148(2) 0.6746(4) 0.0416(13) Uani 1 1 d . . . . .
C12 C -0.0946(4) 0.4788(3) 0.8345(4) 0.0525(15) Uani 1 1 d . . . . .
H12A H -0.078568 0.519832 0.856322 0.063 Uiso 1 1 calc R U . . .
H12B H -0.170911 0.465841 0.843812 0.063 Uiso 1 1 calc R U . . .
C28 C 0.5855(5) 0.3251(2) 0.8445(4) 0.0499(14) Uani 1 1 d . . . . .
C6 C 0.0177(5) 0.2477(2) 0.7581(4) 0.0536(15) Uani 1 1 d . . . . .
H6A H 0.020661 0.215676 0.801684 0.080 Uiso 1 1 calc R U . . .
H6B H -0.050922 0.241618 0.701661 0.080 Uiso 1 1 calc R U . . .
H6C H 0.008151 0.285233 0.786338 0.080 Uiso 1 1 calc R U . . .
C3 C 0.0646(6) 0.1862(2) 0.5875(4) 0.0575(16) Uani 1 1 d . . . . .
H3A H -0.020788 0.186973 0.586236 0.069 Uiso 1 1 calc R U . . .
H3B H 0.078772 0.149088 0.558802 0.069 Uiso 1 1 calc R U . . .
C8 C -0.0618(4) 0.3089(2) 0.5601(4) 0.0546(15) Uani 1 1 d . . . . .
H8A H -0.100703 0.317939 0.494454 0.082 Uiso 1 1 calc R U . . .
H8B H -0.072136 0.342118 0.597681 0.082 Uiso 1 1 calc R U . . .
H8C H -0.098910 0.273734 0.576397 0.082 Uiso 1 1 calc R U . . .
C4 C 0.0903(6) 0.2390(2) 0.5339(4) 0.0592(16) Uani 1 1 d . . . . .
H4A H 0.034413 0.237842 0.469588 0.071 Uiso 1 1 calc R U . . .
H4B H 0.173980 0.236050 0.531682 0.071 Uiso 1 1 calc R U . . .
C31 C 0.5980(6) 0.2514(2) 0.6884(5) 0.0671(19) Uani 1 1 d . . . . .
H31A H 0.635711 0.240397 0.641115 0.080 Uiso 1 1 calc R U . . .
H31B H 0.528237 0.225073 0.681733 0.080 Uiso 1 1 calc R U . . .
C7 C 0.2383(5) 0.2491(2) 0.8255(4) 0.0586(16) Uani 1 1 d . . . . .
H7A H 0.228967 0.216220 0.863973 0.088 Uiso 1 1 calc R U . A 1
H7B H 0.236964 0.286204 0.857755 0.088 Uiso 1 1 calc R U . A 1
H7C H 0.315617 0.245427 0.813361 0.088 Uiso 1 1 calc R U . A 1
C29 C 0.6286(6) 0.2629(3) 0.8593(5) 0.076(2) Uani 1 1 d . . . . .
H29A H 0.558688 0.236571 0.852369 0.091 Uiso 1 1 calc R U . . .
H29B H 0.685061 0.258417 0.923026 0.091 Uiso 1 1 calc R U . . .
C34 C 0.7018(5) 0.3650(3) 0.8744(5) 0.0735(19) Uani 1 1 d . . . . .
H34A H 0.679112 0.405689 0.855739 0.110 Uiso 1 1 calc R U . . .
H34B H 0.759453 0.351000 0.844464 0.110 Uiso 1 1 calc R U . . .
H34C H 0.739271 0.363198 0.941724 0.110 Uiso 1 1 calc R U . . .
C30 C 0.6938(6) 0.2446(3) 0.7889(5) 0.084(2) Uani 1 1 d . . . . .
H30A H 0.722064 0.203435 0.799817 0.100 Uiso 1 1 calc R U . . .
H30B H 0.764642 0.270250 0.795629 0.100 Uiso 1 1 calc R U . . .
C36 C 0.6532(6) 0.3528(3) 0.6559(6) 0.094(3) Uani 1 1 d . U . . .
H36A H 0.670168 0.338077 0.600915 0.140 Uiso 1 1 calc R U . . .
H36B H 0.727246 0.351119 0.709239 0.140 Uiso 1 1 calc R U . . .
H36C H 0.624915 0.393507 0.645383 0.140 Uiso 1 1 calc R U . . .
C35 C 0.4507(6) 0.3129(3) 0.5835(4) 0.088(2) Uani 1 1 d . . . . .
H35A H 0.478073 0.294672 0.535557 0.131 Uiso 1 1 calc R U . A 1
H35B H 0.422715 0.352949 0.564818 0.131 Uiso 1 1 calc R U . A 1
H35C H 0.384084 0.289795 0.591969 0.131 Uiso 1 1 calc R U . A 1

loop_
_atom_site_aniso_label
_atom_site_aniso_U_11
_atom_site_aniso_U_22
_atom_site_aniso_U_33
_atom_site_aniso_U_23
_atom_site_aniso_U_13
_atom_site_aniso_U_12
LI1 0.0235(5) 0.0252(5) 0.0179(5) -0.0012(3) 0.0078(3) 0.0013(4)
LI2 0.0191(4) 0.0246(4) 0.0161(4) 0.0000(3) 0.0074(3) 0.0017(3)
LI3 0.0201(5) 0.0147(5) 0.0263(5) 0.0017(3) 0.0076(4) 0.0017(3)
LI4 0.0262(10) 0.0229(11) 0.0288(11) 0.0006(7) 0.0120(8) -0.0017(7)
CU1 0.0235(5) 0.0252(5) 0.0179(5) -0.0012(3) 0.0078(3) 0.0013(4)
CU2 0.0191(4) 0.0246(4) 0.0161(4) 0.0000(3) 0.0074(3) 0.0017(3)
CU3 0.0201(5) 0.0147(5) 0.0263(5) 0.0017(3) 0.0076(4) 0.0017(3)
CU4 0.0262(10) 0.0229(11) 0.0288(11) 0.0006(7) 0.0120(8) -0.0017(7)
N3 0.0190(18) 0.0181(18) 0.0172(18) -0.0003(14) 0.0048(15) -0.0013(14)
N2 0.0201(18) 0.033(2) 0.0197(19) -0.0001(16) 0.0086(15) 0.0075(16)
N1 0.0290(19) 0.025(2) 0.024(2) -0.0011(16) 0.0125(16) -0.0029(16)
N4 0.027(2) 0.020(2) 0.045(2) 0.0049(17) 0.0113(18) 0.0080(16)
C19 0.028(2) 0.023(2) 0.017(2) 0.0006(18) 0.0094(18) 0.002(2)
C10 0.025(2) 0.033(3) 0.018(2) 0.0007(19) 0.0089(19) 0.002(2)
C25 0.034(3) 0.041(3) 0.021(2) -0.001(2) 0.010(2) -0.004(2)
C20 0.031(3) 0.029(3) 0.032(3) 0.001(2) 0.018(2) -0.005(2)
C14 0.027(2) 0.040(3) 0.024(3) 0.001(2) 0.011(2) 0.007(2)
C23 0.035(3) 0.019(2) 0.023(2) 0.0027(19) 0.004(2) -0.003(2)
C1 0.036(3) 0.028(3) 0.034(3) -0.001(2) 0.015(2) -0.009(2)
C15 0.036(3) 0.047(3) 0.023(3) 0.005(2) 0.012(2) 0.006(2)
C16 0.057(3) 0.039(3) 0.028(3) -0.003(2) 0.022(2) 0.001(3)
C24 0.037(3) 0.038(3) 0.029(3) 0.014(2) 0.011(2) 0.009(2)
C17 0.030(3) 0.053(3) 0.022(2) 0.004(2) 0.006(2) 0.013(2)
C27 0.039(3) 0.042(3) 0.025(3) 0.001(2) -0.002(2) -0.009(2)
C21 0.040(3) 0.038(3) 0.040(3) 0.004(2) 0.018(2) -0.014(2)
C5 0.057(3) 0.034(3) 0.026(3) -0.002(2) 0.013(2) -0.001(2)
C2 0.053(3) 0.027(3) 0.057(4) -0.001(2) 0.029(3) -0.005(2)
C13 0.025(3) 0.066(4) 0.042(3) 0.013(3) 0.012(2) 0.013(3)
C22 0.039(3) 0.033(3) 0.037(3) -0.004(2) 0.005(2) -0.019(2)
C18 0.043(3) 0.045(3) 0.045(3) 0.003(3) 0.015(3) 0.019(3)
C11 0.037(3) 0.064(4) 0.027(3) -0.001(2) 0.018(2) 0.000(3)
C26 0.072(4) 0.025(3) 0.036(3) -0.008(2) 0.020(3) -0.003(3)
C33 0.045(3) 0.038(3) 0.050(3) 0.007(3) 0.007(3) -0.002(3)
C9 0.069(4) 0.044(3) 0.032(3) 0.005(2) 0.020(3) 0.004(3)
C32 0.035(3) 0.026(3) 0.071(4) 0.002(3) 0.027(3) 0.004(2)
C12 0.038(3) 0.076(4) 0.051(3) 0.010(3) 0.024(3) 0.004(3)
C28 0.048(3) 0.037(3) 0.057(4) 0.003(3) 0.005(3) 0.017(3)
C6 0.057(4) 0.050(3) 0.068(4) -0.004(3) 0.041(3) -0.013(3)
C3 0.088(4) 0.037(3) 0.050(4) -0.016(3) 0.025(3) -0.007(3)
C8 0.046(3) 0.052(4) 0.051(4) 0.002(3) -0.004(3) -0.008(3)
C4 0.102(5) 0.041(3) 0.035(3) -0.011(3) 0.023(3) -0.007(3)
C31 0.075(4) 0.032(3) 0.110(6) 0.000(3) 0.053(4) 0.012(3)
C7 0.076(4) 0.045(3) 0.047(4) 0.006(3) 0.009(3) -0.008(3)
C29 0.077(5) 0.056(4) 0.080(5) 0.012(3) 0.006(4) 0.021(4)
C34 0.038(3) 0.083(5) 0.092(5) -0.014(4) 0.010(3) -0.003(3)
C30 0.069(5) 0.040(4) 0.140(7) 0.013(4) 0.031(5) 0.012(3)
C36 0.094(5) 0.058(4) 0.167(7) -0.020(4) 0.095(5) -0.005(4)
C35 0.099(5) 0.096(6) 0.074(5) 0.002(4) 0.036(4) 0.043(4)

_geom_special_details            
;
 All esds (except the esd in the dihedral angle between two l.s. planes)
 are estimated using the full covariance matrix.  The cell esds are taken
 into account individually in the estimation of esds in distances, angles
 and torsion angles; correlations between esds in cell parameters are only
 used when they are defined by crystal symmetry.  An approximate (isotropic)
 treatment of cell esds is used for estimating esds involving l.s. planes.
;

loop_
_geom_bond_atom_site_label_1
_geom_bond_atom_site_label_2
_geom_bond_distance
_geom_bond_site_symmetry_2
_geom_bond_publ_flag
LI1a N1 1.953(3) . ?
LI1a N2 1.973(3) . ?
LI1a LI2 2.7194(10) . ?
LI1a LI4 2.7760(17) . ?
LI2a N3 1.922(3) . ?
LI2a N2 1.931(3) . ?
LI2a LI3 2.7084(9) . ?
LI3a N4 1.955(3) . ?
LI3a N3 1.961(3) . ?
LI3a LI4 2.7421(17) . ?
LI4a N4 2.001(4) . ?
LI4a N1 2.018(4) . ?
LI4a C7 2.766(6) . ?
LI4a C35 2.772(7) . ?
CU1b N1 1.953(3) . ?
CU1b N2 1.973(3) . ?
CU1b CU2 2.7194(10) . ?
CU1b CU4 2.7760(17) . ?
CU2b N3 1.922(3) . ?
CU2b N2 1.931(3) . ?
CU2b CU3 2.7084(9) . ?
CU3b N4 1.955(3) . ?
CU3b N3 1.961(3) . ?
CU3b CU4 2.7421(17) . ?
CU4b N4 2.001(4) . ?
CU4b N1 2.018(4) . ?
N3 C23 1.504(5) . ?
N3 C19 1.508(5) . ?
N2 C10 1.506(5) . ?
N2 C14 1.512(5) . ?
N1 C5 1.490(5) . ?
N1 C1 1.505(5) . ?
N4 C28 1.500(6) . ?
N4 C32 1.504(6) . ?
C19 C25 1.527(6) . ?
C19 C20 1.532(5) . ?
C19 C24 1.540(6) . ?
C10 C11 1.522(6) . ?
C10 C15 1.530(6) . ?
C10 C16 1.539(6) . ?
C25 H25A 0.9800 . ?
C25 H25B 0.9800 . ?
C25 H25C 0.9800 . ?
C20 C21 1.505(6) . ?
C20 H20A 0.9900 . ?
C20 H20B 0.9900 . ?
C14 C17 1.523(6) . ?
C14 C13 1.528(6) . ?
C14 C18 1.543(7) . ?
C23 C27 1.522(6) . ?
C23 C22 1.534(6) . ?
C23 C26 1.540(6) . ?
C1 C6 1.524(6) . ?
C1 C7 1.526(7) . ?
C1 C2 1.544(6) . ?
C15 H15A 0.9800 . ?
C15 H15B 0.9800 . ?
C15 H15C 0.9800 . ?
C16 H16A 0.9800 . ?
C16 H16B 0.9800 . ?
C16 H16C 0.9800 . ?
C24 H24A 0.9800 . ?
C24 H24B 0.9800 . ?
C24 H24C 0.9800 . ?
C17 H17A 0.9800 . ?
C17 H17B 0.9800 . ?
C17 H17C 0.9800 . ?
C27 H27A 0.9800 . ?
C27 H27B 0.9800 . ?
C27 H27C 0.9800 . ?
C21 C22 1.530(6) . ?
C21 H21A 0.9900 . ?
C21 H21B 0.9900 . ?
C5 C9 1.528(6) . ?
C5 C4 1.537(6) . ?
C5 C8 1.550(7) . ?
C2 C3 1.526(7) . ?
C2 H2A 0.9900 . ?
C2 H2B 0.9900 . ?
C13 C12 1.550(7) . ?
C13 H13A 0.9900 . ?
C13 H13B 0.9900 . ?
C22 H22A 0.9900 . ?
C22 H22B 0.9900 . ?
C18 H18A 0.9800 . ?
C18 H18B 0.9800 . ?
C18 H18C 0.9800 . ?
C11 C12 1.540(7) . ?
C11 H11A 0.9900 . ?
C11 H11B 0.9900 . ?
C26 H26A 0.9800 . ?
C26 H26B 0.9800 . ?
C26 H26C 0.9800 . ?
C33 C28 1.531(7) . ?
C33 H33A 0.9800 . ?
C33 H33B 0.9800 . ?
C33 H33C 0.9800 . ?
C9 H9A 0.9800 . ?
C9 H9B 0.9800 . ?
C9 H9C 0.9800 . ?
C32 C31 1.518(7) . ?
C32 C36 1.528(7) . ?
C32 C35 1.531(8) . ?
C12 H12A 0.9900 . ?
C12 H12B 0.9900 . ?
C28 C29 1.495(7) . ?
C28 C34 1.574(7) . ?
C6 H6A 0.9800 . ?
C6 H6B 0.9800 . ?
C6 H6C 0.9800 . ?
C3 C4 1.535(7) . ?
C3 H3A 0.9900 . ?
C3 H3B 0.9900 . ?
C8 H8A 0.9800 . ?
C8 H8B 0.9800 . ?
C8 H8C 0.9800 . ?
C4 H4A 0.9900 . ?
C4 H4B 0.9900 . ?
C31 C30 1.590(9) . ?
C31 H31A 0.9900 . ?
C31 H31B 0.9900 . ?
C7 H7A 0.9800 . ?
C7 H7B 0.9800 . ?
C7 H7C 0.9800 . ?
C29 C30 1.559(9) . ?
C29 H29A 0.9900 . ?
C29 H29B 0.9900 . ?
C34 H34A 0.9800 . ?
C34 H34B 0.9800 . ?
C34 H34C 0.9800 . ?
C30 H30A 0.9900 . ?
C30 H30B 0.9900 . ?
C36 H36A 0.9800 . ?
C36 H36B 0.9800 . ?
C36 H36C 0.9800 . ?
C35 H35A 0.9800 . ?
C35 H35B 0.9800 . ?
C35 H35C 0.9800 . ?

loop_
_geom_angle_atom_site_label_1
_geom_angle_atom_site_label_2
_geom_angle_atom_site_label_3
_geom_angle
_geom_angle_site_symmetry_1
_geom_angle_site_symmetry_3
_geom_angle_publ_flag
N1 LI1a N2 176.68(14) . . ?
N1 LI1a LI2 131.47(10) . . ?
N2 LI1a LI2 45.22(9) . . ?
N1 LI1a LI4 46.61(10) . . ?
N2 LI1a LI4 130.52(10) . . ?
LI2a LI1a LI4 87.88(4) . . ?
N3 LI2a N2 177.39(14) . . ?
N3 LI2a LI3 46.37(9) . . ?
N2 LI2a LI3 136.24(10) . . ?
N3 LI2a LI1 135.92(10) . . ?
N2 LI2a LI1 46.50(10) . . ?
LI3a LI2a LI1 92.64(3) . . ?
N4 LI3a N3 177.66(14) . . ?
N4 LI3a LI2 132.49(11) . . ?
N3 LI3a LI2 45.20(9) . . ?
N4 LI3a LI4 46.81(11) . . ?
N3 LI3a LI4 131.24(10) . . ?
LI2a LI3a LI4 88.80(4) . . ?
N4 LI4a N1 177.72(16) . . ?
N4 LI4a LI3 45.43(10) . . ?
N1 LI4a LI3 132.38(12) . . ?
N4 LI4a C7 121.44(17) . . ?
N1 LI4a C7 59.25(15) . . ?
LI3a LI4a C7 135.05(13) . . ?
N4 LI4a C35 58.86(19) . . ?
N1 LI4a C35 122.09(19) . . ?
LI3a LI4a C35 73.96(16) . . ?
C7 LI4a C35 144.0(2) . . ?
N4 LI4a LI1 133.06(12) . . ?
N1 LI4a LI1 44.68(10) . . ?
LI3a LI4a LI1 90.69(5) . . ?
C7 LI4a LI1 74.39(13) . . ?
C35 LI4a LI1 134.89(15) . . ?
N1 CU1b N2 176.68(14) . . ?
N1 CU1b CU2 131.47(10) . . ?
N2 CU1b CU2 45.22(9) . . ?
N1 CU1b CU4 46.61(10) . . ?
N2 CU1b CU4 130.52(10) . . ?
CU2b CU1b CU4 87.88(4) . . ?
N3 CU2b N2 177.39(14) . . ?
N3 CU2b CU3 46.37(9) . . ?
N2 CU2b CU3 136.24(10) . . ?
N3 CU2b CU1 135.92(10) . . ?
N2 CU2b CU1 46.50(10) . . ?
CU3b CU2b CU1 92.64(3) . . ?
N4 CU3b N3 177.66(14) . . ?
N4 CU3b CU2 132.49(11) . . ?
N3 CU3b CU2 45.20(9) . . ?
N4 CU3b CU4 46.81(11) . . ?
N3 CU3b CU4 131.24(10) . . ?
CU2b CU3b CU4 88.80(4) . . ?
N4 CU4b N1 177.72(16) . . ?
N4 CU4b CU3 45.43(10) . . ?
N1 CU4b CU3 132.38(12) . . ?
N4 CU4b CU1 133.06(12) . . ?
N1 CU4b CU1 44.68(10) . . ?
CU3b CU4b CU1 90.69(5) . . ?
C23 N3 C19 114.3(3) . . ?
C23 N3 LI2 111.6(2) . . ?
C19 N3 LI2 114.7(2) . . ?
C23 N3 CU2 111.6(2) . . ?
C19 N3 CU2 114.7(2) . . ?
C23 N3 CU3 112.9(2) . . ?
C19 N3 CU3 112.3(2) . . ?
CU2b N3 CU3 88.43(13) . . ?
C23 N3 LI3 112.9(2) . . ?
C19 N3 LI3 112.3(2) . . ?
LI2a N3 LI3 88.43(13) . . ?
C10 N2 C14 114.1(3) . . ?
C10 N2 LI2 114.5(2) . . ?
C14 N2 LI2 110.3(2) . . ?
C10 N2 CU2 114.5(2) . . ?
C14 N2 CU2 110.3(2) . . ?
C10 N2 CU1 111.5(2) . . ?
C14 N2 CU1 115.7(3) . . ?
CU2b N2 CU1 88.28(13) . . ?
C10 N2 LI1 111.5(2) . . ?
C14 N2 LI1 115.7(3) . . ?
LI2a N2 LI1 88.28(13) . . ?
C5 N1 C1 114.2(3) . . ?
C5 N1 LI1 108.7(3) . . ?
C1 N1 LI1 116.1(2) . . ?
C5 N1 CU1 108.7(3) . . ?
C1 N1 CU1 116.1(2) . . ?
C5 N1 CU4 119.6(3) . . ?
C1 N1 CU4 107.4(3) . . ?
CU1b N1 CU4 88.70(14) . . ?
C5 N1 LI4 119.6(3) . . ?
C1 N1 LI4 107.4(3) . . ?
LI1a N1 LI4 88.70(14) . . ?
C28 N4 C32 113.8(4) . . ?
C28 N4 LI3 110.0(3) . . ?
C32 N4 LI3 113.5(3) . . ?
C28 N4 CU3 110.0(3) . . ?
C32 N4 CU3 113.5(3) . . ?
C28 N4 CU4 119.4(3) . . ?
C32 N4 CU4 109.9(3) . . ?
CU3b N4 CU4 87.75(14) . . ?
C28 N4 LI4 119.4(3) . . ?
C32 N4 LI4 109.9(3) . . ?
LI3a N4 LI4 87.75(14) . . ?
N3 C19 C25 107.3(3) . . ?
N3 C19 C20 110.3(3) . . ?
C25 C19 C20 108.1(3) . . ?
N3 C19 C24 115.1(3) . . ?
C25 C19 C24 106.3(3) . . ?
C20 C19 C24 109.5(3) . . ?
N2 C10 C11 111.2(3) . . ?
N2 C10 C15 107.6(3) . . ?
C11 C10 C15 107.9(4) . . ?
N2 C10 C16 114.4(3) . . ?
C11 C10 C16 109.1(4) . . ?
C15 C10 C16 106.3(4) . . ?
C19 C25 H25A 109.5 . . ?
C19 C25 H25B 109.5 . . ?
H25A C25 H25B 109.5 . . ?
C19 C25 H25C 109.5 . . ?
H25A C25 H25C 109.5 . . ?
H25B C25 H25C 109.5 . . ?
C21 C20 C19 114.0(4) . . ?
C21 C20 H20A 108.8 . . ?
C19 C20 H20A 108.8 . . ?
C21 C20 H20B 108.8 . . ?
C19 C20 H20B 108.8 . . ?
H20A C20 H20B 107.7 . . ?
N2 C14 C17 108.1(3) . . ?
N2 C14 C13 110.8(4) . . ?
C17 C14 C13 108.0(4) . . ?
N2 C14 C18 113.8(4) . . ?
C17 C14 C18 105.6(4) . . ?
C13 C14 C18 110.2(4) . . ?
N3 C23 C27 108.0(3) . . ?
N3 C23 C22 110.5(3) . . ?
C27 C23 C22 108.3(4) . . ?
N3 C23 C26 113.9(3) . . ?
C27 C23 C26 105.7(4) . . ?
C22 C23 C26 110.1(4) . . ?
N1 C1 C6 115.1(4) . . ?
N1 C1 C7 108.1(4) . . ?
C6 C1 C7 106.7(4) . . ?
N1 C1 C2 111.2(3) . . ?
C6 C1 C2 109.9(4) . . ?
C7 C1 C2 105.2(4) . . ?
C10 C15 H15A 109.5 . . ?
C10 C15 H15B 109.5 . . ?
H15A C15 H15B 109.5 . . ?
C10 C15 H15C 109.5 . . ?
H15A C15 H15C 109.5 . . ?
H15B C15 H15C 109.5 . . ?
C10 C16 H16A 109.5 . . ?
C10 C16 H16B 109.5 . . ?
H16A C16 H16B 109.5 . . ?
C10 C16 H16C 109.5 . . ?
H16A C16 H16C 109.5 . . ?
H16B C16 H16C 109.5 . . ?
C19 C24 H24A 109.5 . . ?
C19 C24 H24B 109.5 . . ?
H24A C24 H24B 109.5 . . ?
C19 C24 H24C 109.5 . . ?
H24A C24 H24C 109.5 . . ?
H24B C24 H24C 109.5 . . ?
C14 C17 H17A 109.5 . . ?
C14 C17 H17B 109.5 . . ?
H17A C17 H17B 109.5 . . ?
C14 C17 H17C 109.5 . . ?
H17A C17 H17C 109.5 . . ?
H17B C17 H17C 109.5 . . ?
C23 C27 H27A 109.5 . . ?
C23 C27 H27B 109.5 . . ?
H27A C27 H27B 109.5 . . ?
C23 C27 H27C 109.5 . . ?
H27A C27 H27C 109.5 . . ?
H27B C27 H27C 109.5 . . ?
C20 C21 C22 108.8(4) . . ?
C20 C21 H21A 109.9 . . ?
C22 C21 H21A 109.9 . . ?
C20 C21 H21B 109.9 . . ?
C22 C21 H21B 109.9 . . ?
H21A C21 H21B 108.3 . . ?
N1 C5 C9 107.1(4) . . ?
N1 C5 C4 111.9(4) . . ?
C9 C5 C4 107.3(4) . . ?
N1 C5 C8 114.3(4) . . ?
C9 C5 C8 107.1(4) . . ?
C4 C5 C8 108.7(4) . . ?
C3 C2 C1 112.4(4) . . ?
C3 C2 H2A 109.1 . . ?
C1 C2 H2A 109.1 . . ?
C3 C2 H2B 109.1 . . ?
C1 C2 H2B 109.1 . . ?
H2A C2 H2B 107.8 . . ?
C14 C13 C12 110.6(4) . . ?
C14 C13 H13A 109.5 . . ?
C12 C13 H13A 109.5 . . ?
C14 C13 H13B 109.5 . . ?
C12 C13 H13B 109.5 . . ?
H13A C13 H13B 108.1 . . ?
C21 C22 C23 113.0(4) . . ?
C21 C22 H22A 109.0 . . ?
C23 C22 H22A 109.0 . . ?
C21 C22 H22B 109.0 . . ?
C23 C22 H22B 109.0 . . ?
H22A C22 H22B 107.8 . . ?
C14 C18 H18A 109.5 . . ?
C14 C18 H18B 109.5 . . ?
H18A C18 H18B 109.5 . . ?
C14 C18 H18C 109.5 . . ?
H18A C18 H18C 109.5 . . ?
H18B C18 H18C 109.5 . . ?
C10 C11 C12 111.5(4) . . ?
C10 C11 H11A 109.3 . . ?
C12 C11 H11A 109.3 . . ?
C10 C11 H11B 109.3 . . ?
C12 C11 H11B 109.3 . . ?
H11A C11 H11B 108.0 . . ?
C23 C26 H26A 109.5 . . ?
C23 C26 H26B 109.5 . . ?
H26A C26 H26B 109.5 . . ?
C23 C26 H26C 109.5 . . ?
H26A C26 H26C 109.5 . . ?
H26B C26 H26C 109.5 . . ?
C28 C33 H33A 109.5 . . ?
C28 C33 H33B 109.5 . . ?
H33A C33 H33B 109.5 . . ?
C28 C33 H33C 109.5 . . ?
H33A C33 H33C 109.5 . . ?
H33B C33 H33C 109.5 . . ?
C5 C9 H9A 109.5 . . ?
C5 C9 H9B 109.5 . . ?
H9A C9 H9B 109.5 . . ?
C5 C9 H9C 109.5 . . ?
H9A C9 H9C 109.5 . . ?
H9B C9 H9C 109.5 . . ?
N4 C32 C31 113.6(4) . . ?
N4 C32 C36 116.4(4) . . ?
C31 C32 C36 109.6(4) . . ?
N4 C32 C35 107.0(4) . . ?
C31 C32 C35 103.3(5) . . ?
C36 C32 C35 105.9(5) . . ?
C11 C12 C13 109.0(4) . . ?
C11 C12 H12A 109.9 . . ?
C13 C12 H12A 109.9 . . ?
C11 C12 H12B 109.9 . . ?
C13 C12 H12B 109.9 . . ?
H12A C12 H12B 108.3 . . ?
C29 C28 N4 112.9(4) . . ?
C29 C28 C33 110.1(5) . . ?
N4 C28 C33 107.6(4) . . ?
C29 C28 C34 106.6(5) . . ?
N4 C28 C34 113.2(5) . . ?
C33 C28 C34 106.3(4) . . ?
C1 C6 H6A 109.5 . . ?
C1 C6 H6B 109.5 . . ?
H6A C6 H6B 109.5 . . ?
C1 C6 H6C 109.5 . . ?
H6A C6 H6C 109.5 . . ?
H6B C6 H6C 109.5 . . ?
C2 C3 C4 108.1(4) . . ?
C2 C3 H3A 110.1 . . ?
C4 C3 H3A 110.1 . . ?
C2 C3 H3B 110.1 . . ?
C4 C3 H3B 110.1 . . ?
H3A C3 H3B 108.4 . . ?
C5 C8 H8A 109.5 . . ?
C5 C8 H8B 109.5 . . ?
H8A C8 H8B 109.5 . . ?
C5 C8 H8C 109.5 . . ?
H8A C8 H8C 109.5 . . ?
H8B C8 H8C 109.5 . . ?
C3 C4 C5 112.0(4) . . ?
C3 C4 H4A 109.2 . . ?
C5 C4 H4A 109.2 . . ?
C3 C4 H4B 109.2 . . ?
C5 C4 H4B 109.2 . . ?
H4A C4 H4B 107.9 . . ?
C32 C31 C30 108.9(5) . . ?
C32 C31 H31A 109.9 . . ?
C30 C31 H31A 109.9 . . ?
C32 C31 H31B 109.9 . . ?
C30 C31 H31B 109.9 . . ?
H31A C31 H31B 108.3 . . ?
C1 C7 LI4 77.5(3) . . ?
C1 C7 H7A 109.5 . . ?
LI4a C7 H7A 160.0 . . ?
C1 C7 H7B 109.5 . . ?
LI4a C7 H7B 84.5 . . ?
H7Aa C7 H7B 109.5 . . ?
C1 C7 H7C 109.5 . . ?
LI4a C7 H7C 51.1 . . ?
H7Aa C7 H7C 109.5 . . ?
H7Ba C7 H7C 109.5 . . ?
C28 C29 C30 111.3(5) . . ?
C28 C29 H29A 109.4 . . ?
C30 C29 H29A 109.4 . . ?
C28 C29 H29B 109.4 . . ?
C30 C29 H29B 109.4 . . ?
H29A C29 H29B 108.0 . . ?
C28 C34 H34A 109.5 . . ?
C28 C34 H34B 109.5 . . ?
H34A C34 H34B 109.5 . . ?
C28 C34 H34C 109.5 . . ?
H34A C34 H34C 109.5 . . ?
H34B C34 H34C 109.5 . . ?
C29 C30 C31 107.0(5) . . ?
C29 C30 H30A 110.3 . . ?
C31 C30 H30A 110.3 . . ?
C29 C30 H30B 110.3 . . ?
C31 C30 H30B 110.3 . . ?
H30A C30 H30B 108.6 . . ?
C32 C36 H36A 109.5 . . ?
C32 C36 H36B 109.5 . . ?
H36A C36 H36B 109.5 . . ?
C32 C36 H36C 109.5 . . ?
H36A C36 H36C 109.5 . . ?
H36B C36 H36C 109.5 . . ?
C32 C35 LI4 78.3(3) . . ?
C32 C35 H35A 109.5 . . ?
LI4a C35 H35A 155.3 . . ?
C32 C35 H35B 109.5 . . ?
LI4a C35 H35B 88.7 . . ?
H35Aa C35 H35B 109.5 . . ?
C32 C35 H35C 109.5 . . ?
LI4a C35 H35C 46.9 . . ?
H35Aa C35 H35C 109.5 . . ?
H35Ba C35 H35C 109.5 . . ?

_refine_diff_density_max         0.787
_refine_diff_density_min         -0.382
_refine_diff_density_rms         0.068

_shelx_res_file                  
;

TITL aw1532.res in P2(1)/c
 aw1532.res created by SHELXL-2016/4 at 10:47:21 on 22-Mar-2017
CELL  1.54184  11.6661  22.7624  15.2664   90.000  108.677   90.000
ZERR    4.000   0.0003   0.0005   0.0004    0.000    0.001    0.000
LATT  1
SYMM -X, 1/2+Y, 1/2-Z
SFAC C H LI N CU
UNIT 144 288 5.21 16 10.79
TEMP -93.15
SIZE 0.03 0.04 0.18

L.S. 16

BOND $H
HTAB
WPDB -1

LIST 4
ACTA

FMAP 2
PLAN 10

EXYZ Cu1 Li1
EADP Cu1 Li1

EXYZ Cu2 Li2
EADP Cu2 Li2

EXYZ Cu3 Li3
EADP Cu3 Li3

EXYZ Cu4 Li4
EADP Cu4 Li4

ISOR 0.01 C36

WGHT    0.039100    7.895200
FVAR       0.39368   0.69032   0.25321   0.05636   0.30399
PART   1
LI1   3    0.129166    0.377627    0.726517    31.00000    0.02350    0.02524 =
         0.01793   -0.00125    0.00776    0.00127
LI2   3    0.262477    0.477730    0.747323    41.00000    0.01910    0.02464 =
         0.01609    0.00000    0.00743    0.00174
LI3   3    0.458367    0.419482    0.733448    51.00000    0.02009    0.01472 =
         0.02626    0.00172    0.00759    0.00175
LI4   3    0.328895    0.316962    0.712327    21.00000    0.02615    0.02287 =
         0.02882    0.00060    0.01201   -0.00166
PART   2
CU1   5    0.129166    0.377627    0.726517   -31.00000    0.02350    0.02524 =
         0.01793   -0.00125    0.00776    0.00127
CU2   5    0.262477    0.477730    0.747323   -41.00000    0.01910    0.02464 =
         0.01609    0.00000    0.00743    0.00174
CU3   5    0.458367    0.419482    0.733448   -51.00000    0.02009    0.01472 =
         0.02626    0.00172    0.00759    0.00175
CU4   5    0.328895    0.316962    0.712327   -21.00000    0.02615    0.02287 =
         0.02882    0.00060    0.01201   -0.00166
PART   0
N3    4    0.406070    0.501805    0.721117    11.00000    0.01904    0.01805 =
         0.01715   -0.00029    0.00481   -0.00131
N2    4    0.116122    0.457266    0.773527    11.00000    0.02012    0.03265 =
         0.01972   -0.00010    0.00860    0.00754
N1    4    0.149969    0.300444    0.677867    11.00000    0.02897    0.02473 =
         0.02377   -0.00109    0.01250   -0.00285
N4    4    0.505013    0.336650    0.747596    11.00000    0.02656    0.02000 =
         0.04527    0.00486    0.01126    0.00802
C19   1    0.384350    0.525040    0.624647    11.00000    0.02819    0.02275 =
         0.01662    0.00056    0.00939    0.00219
C10   1    0.128786    0.456254    0.874852    11.00000    0.02535    0.03334 =
         0.01842    0.00068    0.00889    0.00189
C25   1    0.324858    0.475851    0.557496    11.00000    0.03432    0.04085 =
         0.02130   -0.00125    0.01037   -0.00399
AFIX 137
H25A  2    0.310022    0.489367    0.493871    11.00000   -1.50000
H25B  2    0.247863    0.465031    0.566109    11.00000   -1.50000
H25C  2    0.378498    0.441577    0.569401    11.00000   -1.50000
AFIX   0
C20   1    0.504808    0.540393    0.610080    11.00000    0.03118    0.02883 =
         0.03241    0.00146    0.01836   -0.00536
AFIX  23
H20A  2    0.550407    0.503644    0.610598    11.00000   -1.20000
H20B  2    0.487924    0.558571    0.548317    11.00000   -1.20000
AFIX   0
C14   1    0.011235    0.493837    0.715200    11.00000    0.02691    0.04014 =
         0.02427    0.00075    0.01063    0.00673
C23   1    0.484960    0.540364    0.796407    11.00000    0.03537    0.01897 =
         0.02315    0.00267    0.00444   -0.00335
C1    1    0.134812    0.248454    0.734033    11.00000    0.03619    0.02828 =
         0.03401   -0.00139    0.01474   -0.00931
C15   1    0.223361    0.409644    0.920971    11.00000    0.03625    0.04714 =
         0.02338    0.00463    0.01199    0.00619
AFIX 137
H15A  2    0.235876    0.409022    0.987578    11.00000   -1.50000
H15B  2    0.299847    0.419034    0.910381    11.00000   -1.50000
H15C  2    0.194934    0.371021    0.894493    11.00000   -1.50000
AFIX   0
C16   1    0.174243    0.514219    0.926109    11.00000    0.05727    0.03944 =
         0.02769   -0.00344    0.02170    0.00104
AFIX 137
H16A  2    0.196096    0.507775    0.992924    11.00000   -1.50000
H16B  2    0.110174    0.543891    0.906937    11.00000   -1.50000
H16C  2    0.245403    0.527899    0.911106    11.00000   -1.50000
AFIX   0
C24   1    0.298317    0.578113    0.597975    11.00000    0.03693    0.03770 =
         0.02860    0.01358    0.01092    0.00857
AFIX 137
H24A  2    0.270019    0.582712    0.530601    11.00000   -1.50000
H24B  2    0.341366    0.613721    0.626695    11.00000   -1.50000
H24C  2    0.228807    0.571684    0.619653    11.00000   -1.50000
AFIX   0
C17   1   -0.001837    0.483312    0.613967    11.00000    0.03019    0.05263 =
         0.02219    0.00370    0.00591    0.01253
AFIX 137
H17A  2   -0.066964    0.508073    0.574903    11.00000   -1.50000
H17B  2   -0.021249    0.441900    0.598690    11.00000   -1.50000
H17C  2    0.074288    0.493187    0.603151    11.00000   -1.50000
AFIX   0
C27   1    0.515798    0.506670    0.887085    11.00000    0.03950    0.04241 =
         0.02482    0.00108   -0.00233   -0.00932
AFIX 137
H27A  2    0.564501    0.531613    0.937663    11.00000   -1.50000
H27B  2    0.561800    0.471296    0.883178    11.00000   -1.50000
H27C  2    0.440956    0.495399    0.898817    11.00000   -1.50000
AFIX   0
C21   1    0.582859    0.581550    0.681738    11.00000    0.04018    0.03846 =
         0.04039    0.00392    0.01762   -0.01375
AFIX  23
H21A  2    0.542576    0.620220    0.677387    11.00000   -1.20000
H21B  2    0.661466    0.587383    0.671118    11.00000   -1.20000
AFIX   0
C5    1    0.075039    0.297742    0.578494    11.00000    0.05685    0.03369 =
         0.02629   -0.00247    0.01350   -0.00114
C2    1    0.149122    0.190146    0.686964    11.00000    0.05270    0.02689 =
         0.05737   -0.00097    0.02902   -0.00476
AFIX  23
H2A   2    0.233849    0.186409    0.687395    11.00000   -1.20000
H2B   2    0.132222    0.156965    0.722928    11.00000   -1.20000
AFIX   0
C13   1   -0.106705    0.475150    0.730553    11.00000    0.02535    0.06572 =
         0.04157    0.01339    0.01208    0.01295
AFIX  23
H13A  2   -0.126803    0.434385    0.708337    11.00000   -1.20000
H13B  2   -0.173321    0.501060    0.694572    11.00000   -1.20000
AFIX   0
C22   1    0.603289    0.554966    0.777613    11.00000    0.03931    0.03267 =
         0.03707   -0.00371    0.00483   -0.01891
AFIX  23
H22A  2    0.650460    0.583001    0.825099    11.00000   -1.20000
H22B  2    0.651801    0.518631    0.783407    11.00000   -1.20000
AFIX   0
C18   1    0.030334    0.560616    0.730212    11.00000    0.04334    0.04504 =
         0.04534    0.00277    0.01455    0.01870
AFIX 137
H18A  2   -0.030862    0.581690    0.681019    11.00000   -1.50000
H18B  2    0.111176    0.571202    0.728862    11.00000   -1.50000
H18C  2    0.022820    0.571376    0.790291    11.00000   -1.50000
AFIX   0
C11   1    0.010340    0.438932    0.889753    11.00000    0.03717    0.06403 =
         0.02733   -0.00138    0.01769   -0.00020
AFIX  23
H11A  2    0.019617    0.441740    0.956387    11.00000   -1.20000
H11B  2   -0.008907    0.397615    0.870343    11.00000   -1.20000
AFIX   0
C26   1    0.422696    0.597282    0.811866    11.00000    0.07219    0.02509 =
         0.03646   -0.00772    0.01998   -0.00327
AFIX 137
H26A  2    0.470824    0.615442    0.870267    11.00000   -1.50000
H26B  2    0.341755    0.588054    0.814375    11.00000   -1.50000
H26C  2    0.415888    0.624570    0.760793    11.00000   -1.50000
AFIX   0
C33   1    0.513894    0.340319    0.909793    11.00000    0.04509    0.03843 =
         0.05010    0.00694    0.00657   -0.00226
AFIX 137
H33A  2    0.488293    0.381504    0.901018    11.00000   -1.50000
H33B  2    0.565096    0.334234    0.973942    11.00000   -1.50000
H33C  2    0.442445    0.314953    0.896193    11.00000   -1.50000
AFIX   0
C9    1    0.120578    0.346097    0.528498    11.00000    0.06881    0.04378 =
         0.03193    0.00489    0.01998    0.00419
AFIX 137
H9A   2    0.071788    0.346371    0.462957    11.00000   -1.50000
H9B   2    0.205452    0.338682    0.534321    11.00000   -1.50000
H9C   2    0.113695    0.384243    0.556157    11.00000   -1.50000
AFIX   0
C32   1    0.555637    0.314785    0.674582    11.00000    0.03483    0.02627 =
         0.07112    0.00160    0.02732    0.00357
C12   1   -0.094612    0.478761    0.834496    11.00000    0.03806    0.07610 =
         0.05054    0.00976    0.02435    0.00443
AFIX  23
H12A  2   -0.078568    0.519832    0.856322    11.00000   -1.20000
H12B  2   -0.170911    0.465841    0.843812    11.00000   -1.20000
AFIX   0
C28   1    0.585519    0.325109    0.844531    11.00000    0.04789    0.03678 =
         0.05681    0.00311    0.00536    0.01730
C6    1    0.017731    0.247676    0.758074    11.00000    0.05692    0.05012 =
         0.06830   -0.00387    0.04053   -0.01318
AFIX 137
H6A   2    0.020661    0.215676    0.801684    11.00000   -1.50000
H6B   2   -0.050922    0.241618    0.701661    11.00000   -1.50000
H6C   2    0.008151    0.285233    0.786338    11.00000   -1.50000
AFIX   0
C3    1    0.064562    0.186228    0.587464    11.00000    0.08784    0.03684 =
         0.05008   -0.01572    0.02521   -0.00688
AFIX  23
H3A   2   -0.020788    0.186973    0.586236    11.00000   -1.20000
H3B   2    0.078772    0.149088    0.558802    11.00000   -1.20000
AFIX   0
C8    1   -0.061756    0.308910    0.560062    11.00000    0.04591    0.05249 =
         0.05150    0.00238   -0.00386   -0.00849
AFIX 137
H8A   2   -0.100703    0.317939    0.494454    11.00000   -1.50000
H8B   2   -0.072136    0.342118    0.597681    11.00000   -1.50000
H8C   2   -0.098910    0.273734    0.576397    11.00000   -1.50000
AFIX   0
C4    1    0.090293    0.238970    0.533918    11.00000    0.10192    0.04146 =
         0.03459   -0.01084    0.02256   -0.00748
AFIX  23
H4A   2    0.034413    0.237842    0.469588    11.00000   -1.20000
H4B   2    0.173980    0.236050    0.531682    11.00000   -1.20000
AFIX   0
C31   1    0.598046    0.251416    0.688395    11.00000    0.07520    0.03232 =
         0.11012    0.00003    0.05275    0.01163
AFIX  23
H31A  2    0.635711    0.240397    0.641115    11.00000   -1.20000
H31B  2    0.528237    0.225073    0.681733    11.00000   -1.20000
AFIX   0
C7    1    0.238346    0.249138    0.825454    11.00000    0.07612    0.04522 =
         0.04678    0.00636    0.00908   -0.00839
AFIX 137
H7A   2    0.228967    0.216220    0.863973    11.00000   -1.50000
H7B   2    0.236964    0.286204    0.857755    11.00000   -1.50000
H7C   2    0.315617    0.245427    0.813361    11.00000   -1.50000
AFIX   0
C29   1    0.628592    0.262901    0.859313    11.00000    0.07722    0.05646 =
         0.07953    0.01151    0.00564    0.02088
AFIX  23
H29A  2    0.558688    0.236571    0.852369    11.00000   -1.20000
H29B  2    0.685061    0.258417    0.923026    11.00000   -1.20000
AFIX   0
C34   1    0.701810    0.365014    0.874436    11.00000    0.03809    0.08279 =
         0.09219   -0.01370    0.01037   -0.00315
AFIX 137
H34A  2    0.679112    0.405689    0.855739    11.00000   -1.50000
H34B  2    0.759453    0.351000    0.844464    11.00000   -1.50000
H34C  2    0.739271    0.363198    0.941724    11.00000   -1.50000
AFIX   0
C30   1    0.693785    0.244618    0.788945    11.00000    0.06921    0.04006 =
         0.14027    0.01340    0.03144    0.01191
AFIX  23
H30A  2    0.722064    0.203435    0.799817    11.00000   -1.20000
H30B  2    0.764642    0.270250    0.795629    11.00000   -1.20000
AFIX   0
C36   1    0.653243    0.352778    0.655850    11.00000    0.09401    0.05784 =
         0.16710   -0.02048    0.09538   -0.00487
AFIX 137
H36A  2    0.670168    0.338077    0.600915    11.00000   -1.50000
H36B  2    0.727246    0.351119    0.709239    11.00000   -1.50000
H36C  2    0.624915    0.393507    0.645383    11.00000   -1.50000
AFIX   0
C35   1    0.450689    0.312879    0.583545    11.00000    0.09932    0.09571 =
         0.07360    0.00161    0.03591    0.04271
AFIX 137
H35A  2    0.478073    0.294672    0.535557    11.00000   -1.50000
H35B  2    0.422715    0.352949    0.564818    11.00000   -1.50000
H35C  2    0.384084    0.289795    0.591969    11.00000   -1.50000

AFIX   0
HKLF 4


REM  aw1532.res in P2(1)/c
REM R1 =  0.0501 for    4185 Fo > 4sig(Fo)  and  0.0741 for all    5479 data
REM    417 parameters refined using      6 restraints

END

WGHT      0.0391      7.8954

REM No hydrogen bonds found for HTAB generation

REM Highest difference peak  0.787,  deepest hole -0.382,  1-sigma level  0.068
Q1    1   0.7627  0.3077  0.8146  11.00000  0.05    0.75
Q2    1   0.5149  0.3569  0.6011  11.00000  0.05    0.69
Q3    1   0.7103  0.3281  0.7397  11.00000  0.05    0.68
Q4    1   0.6930  0.3174  0.8861  11.00000  0.05    0.57
Q5    1   0.0222  0.5545  0.8599  11.00000  0.05    0.42
Q6    1   0.5198  0.2598  0.6395  11.00000  0.05    0.36
Q7    1  -0.0646  0.2325  0.5862  11.00000  0.05    0.26
Q8    1   0.5332  0.3007  0.8624  11.00000  0.05    0.23
Q9    1   0.1184  0.2191  0.7003  11.00000  0.05    0.23
Q10   1  -0.0833  0.2626  0.7068  11.00000  0.05    0.23
;
_shelx_res_checksum              24854

_shelx_hkl_file                  
;
   1   0   0  482.65   19.10
  -1   0   0  492.65   19.10
   2   0   0 4848.51  182.38
  -2   0   0 4824.72  182.18
   3   0   0  891.51   35.10
   3   0   0  815.12   34.60
  -3   0   0  842.82   34.20
  -4   0   0   22.10    5.40
   4   0   0   30.20    6.70
  -4   0   0   24.20    5.70
   4   0   0   25.20    8.60
   5   0   0 2156.88   95.19
  -5   0   0 2512.35   95.29
  -5   0   0 2591.84   95.39
   6   0   0    3.20    7.00
  -6   0   0   18.10    6.60
  -6   0   0   18.40    7.00
  -7   0   0 1670.23   67.79
  -7   0   0 1723.63   70.19
   7   0   0 1613.64   67.99
   8   0   0 1297.77   55.29
  -8   0   0 1313.17   59.19
  -8   0   0 1258.37   54.59
  -9   0   0  146.19   19.00
   9   0   0  158.88   19.50
 -10   0   0   48.10   16.50
  10   0   0   45.20   14.90
  11   0   0   20.00   15.30
 -11   0   0  -29.60   18.70
 -12   0   0   -6.80   26.80
  12   0   0    2.50   17.00
   1  -1   0 2199.48   83.29
  -1  -1   0 2197.28   83.29
   1   1   0 2244.38   83.39
  -1   1   0 2186.58   83.19
   2   1   0 8392.06  315.27
   3  -1   0  384.26   18.60
  -3  -1   0  399.46   18.20
  -3  -1   0  440.16   18.70
   3  -1   0  405.36   19.20
  -3   1   0  398.16   18.30
   3   1   0  428.56   19.50
  -3   1   0  396.66   18.90
   3   1   0  422.96   18.40
   4  -1   0   90.09    9.60
  -4  -1   0   90.79    8.60
   4  -1   0   81.29   12.80
  -4  -1   0   88.59    9.30
   4   1   0   85.49   11.50
   4   1   0   95.39    9.50
  -4   1   0   92.19    8.50
  -4   1   0   97.09    8.40
  -5  -1   0  315.77   17.80
  -5  -1   0  291.87   16.50
   5  -1   0  290.37   16.60
  -5   1   0  305.07   17.40
  -6  -1   0  722.43   33.40
   6  -1   0  708.43   32.50
  -6  -1   0  691.33   31.60
  -6   1   0  699.53   31.50
   6   1   0  738.53   32.50
  -6   1   0  730.93   33.10
  -7  -1   0   17.10    6.80
  -7  -1   0   25.70    9.10
   7  -1   0   21.50    8.50
  -7   1   0   16.10    7.40
   7   1   0   17.80    7.90
  -7   1   0   17.00    9.30
  -8  -1   0   32.00   15.60
   8  -1   0   34.70    9.00
  -8  -1   0   35.20    9.30
  -8   1   0   49.60   15.00
  -8   1   0   40.30    8.70
   8   1   0   22.60    9.40
  -9  -1   0  390.66   30.40
   9  -1   0  412.06   29.30
  -9   1   0  383.66   29.20
   9   1   0  403.76   29.10
  10  -1   0  170.78   23.00
 -10  -1   0  168.88   22.30
 -10   1   0  186.98   23.30
  10   1   0  168.48   21.80
  10   1   0  197.18   22.70
  11  -1   0   -5.90   16.20
 -11  -1   0    5.80   16.80
 -11   1   0   17.30   18.60
  11   1   0    9.90   16.30
  12  -1   0    8.00   17.10
 -12  -1   0    8.10   24.60
  12   1   0  -17.60   16.60
 -12   1   0  -36.80   28.80
  -1  -2   0  357.26   15.20
   1  -2   0  388.56   15.20
   1   2   0  366.76   15.20
  -1   2   0  374.56   15.00
   2  -2   0   50.29    6.50
  -2  -2   0   42.10    6.70
   2   2   0   39.80    6.60
  -2   2   0   45.50    6.20
  -3  -2   0   11.20    4.60
   3  -2   0   10.00    5.40
   3  -2   0   -1.10    5.50
  -3  -2   0   10.20    5.00
   3   2   0   13.00    6.20
   3   2   0   10.20    5.20
  -3   2   0   11.10    5.70
  -3   2   0    7.80    5.20
  -4  -2   0 1743.43   69.69
  -4  -2   0 1826.12   69.19
   4  -2   0 1714.93   69.29
   4  -2   0 1701.43   70.99
   4   2   0 1784.12   69.19
  -4   2   0 1825.22   69.69
  -4   2   0 1783.52   68.99
   5  -2   0   -1.60    5.50
  -5  -2   0   16.10    6.50
  -5  -2   0    2.30    6.80
  -5   2   0    9.60    6.40
   5   2   0   10.20    6.90
  -6  -2   0  272.87   16.40
  -6  -2   0  260.17   17.00
   6  -2   0  271.67   16.50
  -6   2   0  260.87   16.30
  -6   2   0  266.27   16.10
   6   2   0  294.67   16.90
   7  -2   0  371.66   21.00
  -7  -2   0  386.56   20.90
  -7   2   0  383.36   20.10
  -7   2   0  384.66   23.20
   7   2   0  374.66   21.00
  -8  -2   0  723.33   41.30
   8  -2   0  815.92   37.20
  -8  -2   0  779.62   36.90
   8   2   0  811.92   37.20
  -8   2   0  842.82   42.00
  -8   2   0  789.02   36.10
  -9  -2   0   29.20   16.00
   9  -2   0   12.10   16.20
   9   2   0   23.80   15.00
  -9   2   0   24.70   16.60
  10  -2   0   31.90   15.90
 -10  -2   0    6.90   14.60
 -10   2   0   32.30   17.60
  10   2   0   23.00   14.40
  11  -2   0  252.87   25.80
 -11  -2   0  230.98   27.90
  11   2   0  250.27   26.80
 -11   2   0  238.38   32.20
 -12  -2   0    1.70   24.80
  12  -2   0   -1.60   17.40
 -12   2   0   17.70   49.10
  12   2   0   64.89   18.40
   0  -3   0    3.90    1.80
  -1  -3   0  599.34   24.50
   1  -3   0  615.44   24.20
  -1   3   0  614.14   24.10
   2  -3   0  821.92   33.60
  -2  -3   0  862.01   33.90
   2   3   0  844.62   33.90
  -2   3   0  829.52   33.40
  -3  -3   0  534.65   22.40
  -3  -3   0  514.55   22.00
   3  -3   0  517.25   23.00
   3  -3   0  487.85   21.90
  -3   3   0  513.45   22.00
   3   3   0  487.15   21.90
   3   3   0  496.85   23.20
  -3   3   0  477.95   22.70
  -3   3   0  538.95   22.50
  -4  -3   0 1132.69   44.60
   4  -3   0 1104.49   45.00
  -4  -3   0 1107.29   45.40
   4  -3   0 1079.69   46.80
   4   3   0 1123.79   44.70
  -4   3   0 1091.49   45.00
  -4   3   0 1107.79   44.60
  -5  -3   0  281.87   16.30
   5  -3   0  255.67   16.90
  -5  -3   0  302.97   17.20
   5   3   0  287.97   16.70
  -5   3   0  268.87   16.30
  -6  -3   0  937.81   41.10
   6  -3   0  922.51   39.80
  -6  -3   0  906.61   39.70
  -6   3   0  915.81   40.70
  -6   3   0  957.80   39.60
   6   3   0  893.71   39.60
  -7  -3   0   88.69   11.40
   7  -3   0   98.59   12.10
  -7  -3   0   81.89   12.90
   7   3   0   76.19   10.50
  -7   3   0  128.99   14.10
  -7   3   0   88.19   11.50
  -8  -3   0   79.69   16.50
   8  -3   0   53.89   10.70
  -8  -3   0   73.19   11.80
  -8   3   0   78.89   15.90
  -8   3   0   69.99    9.70
   8   3   0   53.49   10.40
  -9  -3   0  342.57   27.40
   9  -3   0  365.46   28.80
  -9   3   0  361.56   29.70
   9   3   0  356.96   26.90
   9   3   0  307.77   24.30
 -10  -3   0   10.40   14.90
  10  -3   0  -15.80   13.00
  10   3   0  -21.80   14.90
 -10   3   0  -16.60   15.80
 -11  -3   0    2.70   17.70
  11  -3   0   45.70   16.30
 -11   3   0   -2.10   21.40
  11   3   0   17.10   16.60
  12  -3   0  -15.40   17.50
 -12  -3   0    7.00   23.70
  12   3   0    8.90   16.80
   0  -4   0 7225.78  273.77
   0   4   0 7112.49  273.67
   1  -4   0  849.12   33.00
  -1  -4   0  849.91   33.40
   1   4   0  807.12   33.40
  -1   4   0  845.42   32.80
   2  -4   0   77.09    7.40
   2   4   0   81.19    7.80
  -2   4   0   71.59    6.90
   2   4   0   80.19    8.60
   3  -4   0 1449.65   56.59
  -3  -4   0 1429.96   55.59
   3  -4   0 1353.66   55.99
  -3  -4   0 1485.55   56.29
  -3   4   0 1465.55   55.99
   3   4   0 1392.46   56.89
  -3   4   0 1366.76   56.09
   3   4   0 1387.36   55.59
  -3   4   0 1429.76   55.49
   4  -4   0  819.92   35.00
   4  -4   0  783.72   37.30
  -4  -4   0  870.31   35.70
  -4  -4   0  850.21   34.60
   4   4   0  799.22   34.40
  -4   4   0  827.62   34.80
  -4   4   0  865.71   34.60
  -4   4   0  817.02   35.50
  -5  -4   0  290.77   16.60
   5  -4   0  269.57   16.50
  -5  -4   0  298.97   17.60
  -5   4   0  243.48   21.90
  -5   4   0  277.77   16.00
   5   4   0  279.97   16.10
  -6  -4   0  321.67   18.60
   6  -4   0  340.47   18.90
  -6  -4   0  327.07   20.10
  -6   4   0  338.07   17.60
  -6   4   0  315.17   18.90
   6   4   0  333.87   18.70
  -7  -4   0   -6.20    7.10
  -7  -4   0    0.20   10.90
   7  -4   0   11.70    8.20
  -7   4   0    3.10    8.60
  -7   4   0   -2.50    6.10
   7   4   0  -16.70    7.00
   8  -4   0  234.48   18.20
  -8  -4   0  252.07   25.60
  -8  -4   0  271.27   18.00
  -8   4   0  242.58   25.80
   8   4   0  233.88   17.90
  -8   4   0  245.38   17.30
   8   4   0  224.98   18.40
   9  -4   0  354.76   27.60
  -9  -4   0  293.47   27.60
   9   4   0  287.17   24.60
  -9   4   0  278.57   28.20
  10  -4   0   13.80   14.90
 -10  -4   0   29.70   15.00
 -10   4   0   26.50   18.50
  10   4   0   21.10   14.80
 -11  -4   0  181.38   22.20
  11  -4   0  184.98   26.20
 -11   4   0  172.88   26.80
  11   4   0  217.98   24.60
  12  -4   0  303.47   30.90
 -12  -4   0  294.27   34.80
  12   4   0  334.67   29.70
   0  -5   0    5.20    3.20
   0  -5   0    6.80    4.70
   1  -5   0  599.74   24.60
  -1  -5   0  607.14   25.10
  -1   5   0  614.64   24.20
   1   5   0  563.24   25.00
  -2  -5   0  712.33   30.70
   2  -5   0  789.82   31.30
  -2  -5   0  775.22   31.10
   2   5   0  737.33   30.80
  -2   5   0  789.52   30.60
   2   5   0  721.03   31.40
   3  -5   0  480.55   22.10
  -3  -5   0  465.95   20.90
   3  -5   0  435.66   21.90
  -3  -5   0  471.95   21.20
   3   5   0  423.76   20.30
  -3   5   0  472.15   21.00
   3   5   0  443.96   22.90
  -3   5   0  499.35   20.80
  -3   5   0  454.05   21.00
  -4  -5   0   84.69   10.40
   4  -5   0   68.69   12.80
  -4  -5   0   74.89   10.10
   4  -5   0   76.39    9.70
  -4   5   0   84.29    8.70
   4   5   0   71.39    9.20
  -4   5   0   93.29   10.90
   4   5   0   68.39    9.50
  -4   5   0   59.39    8.70
  -5  -5   0 1988.60   77.89
  -5  -5   0 1930.01   79.19
   5   5   0 2061.59   77.99
  -5   5   0 1998.80   78.49
  -5   5   0 1980.50   77.79
   5   5   0 1882.01   77.19
  -6  -5   0   85.79   13.10
   6  -5   0   94.69   11.10
  -6  -5   0  113.99   12.00
   6   5   0  100.09   11.70
   6   5   0  116.99   11.30
  -6   5   0  109.39   11.40
  -6   5   0  140.99   11.20
  -7  -5   0    3.40    6.30
  -7  -5   0   10.60   12.10
   7  -5   0    4.90    7.70
  -7   5   0    5.80    7.10
  -7   5   0   13.90    9.90
   7   5   0   10.80    6.70
   7   5   0   11.50    8.50
  -8  -5   0   -3.70    8.30
   8  -5   0   33.80    9.30
  -8   5   0   19.30    8.70
  -8   5   0   46.60   17.30
   8   5   0   17.10    9.30
   8   5   0  -11.80   12.80
   9  -5   0   94.79   17.60
  -9  -5   0  106.49   18.10
   9   5   0  120.39   17.90
  -9   5   0  137.99   20.10
 -10  -5   0  110.49   18.70
  10  -5   0  115.89   19.70
  10   5   0  118.79   18.40
 -10   5   0   72.59   20.90
  11  -5   0   36.60   18.20
 -11  -5   0   35.70   18.50
  11   5   0   34.60   16.80
  11   5   0   44.20   28.20
  12  -5   0   55.69   19.70
 -12  -5   0  -15.00   22.30
  12   5   0   11.10   17.70
   0  -6   0  909.61   34.90
   0   6   0  845.82   35.80
   1  -6   0   13.20    6.80
  -1  -6   0   14.00    4.60
   1  -6   0   19.00    4.60
   1   6   0    9.60    5.60
   1   6   0   12.40    6.80
  -1   6   0   11.40    3.60
  -1   6   0    8.60    5.40
  -2  -6   0  158.28   10.30
  -2  -6   0  164.38   10.30
   2  -6   0  163.68   10.90
   2   6   0  156.98   10.30
  -2   6   0  162.98   10.70
  -2   6   0  171.08    9.60
   2   6   0  155.58   12.50
   3  -6   0    6.20    7.20
  -3  -6   0   11.00    5.80
  -3  -6   0    5.00    5.20
   3  -6   0    5.60    7.70
  -3   6   0   10.90    6.30
  -3   6   0    7.50    6.00
   3   6   0   13.70    5.70
  -3   6   0   13.60    6.00
  -4  -6   0   25.30    6.90
  -4  -6   0   15.00    7.50
   4  -6   0   39.80    7.60
   4   6   0   30.70    7.80
  -4   6   0   22.50    6.20
  -4   6   0   18.20    6.80
  -4   6   0   23.50    7.90
  -5  -6   0  452.45   23.20
   5  -6   0  394.76   22.80
  -5  -6   0  429.76   21.80
   5   6   0  418.96   21.20
  -5   6   0  466.65   21.60
   5   6   0  454.35   21.70
  -5   6   0  453.45   22.00
  -6  -6   0   19.40    7.90
  -6  -6   0    8.10    7.80
   6  -6   0   -0.70    7.70
   6   6   0   18.10    7.30
  -6   6   0   10.00    6.50
  -6   6   0    8.80    6.80
  -7  -6   0   53.09   13.40
   7  -6   0   39.10    9.90
  -7  -6   0   54.09   10.60
   7   6   0   86.39   11.10
  -7   6   0   51.59   11.90
  -7   6   0   65.29    9.00
  -8  -6   0  155.98   17.30
   8  -6   0  171.78   16.20
  -8  -6   0  186.98   25.60
   8   6   0  170.38   16.30
  -8   6   0   98.29   20.80
  -8   6   0  136.69   14.60
   9  -6   0  238.88   24.40
  -9  -6   0  251.47   24.70
  -9   6   0  197.68   26.70
   9   6   0  256.47   23.90
  10  -6   0   46.90   17.40
 -10  -6   0   24.70   15.90
 -10   6   0   28.70   21.00
  10   6   0   13.90   15.30
 -11  -6   0  -11.50   17.60
  11  -6   0   30.80   19.00
  11   6   0    7.50   33.10
  11   6   0    5.60   16.10
   0  -7   0   -5.00    5.40
   0  -7   0    2.40    4.40
   0  -7   0   -0.90    3.80
   0   7   0    0.30    5.90
  -1  -7   0  847.82   33.50
  -1  -7   0  780.32   32.90
   1  -7   0  827.42   33.20
   1  -7   0  756.82   33.00
  -1   7   0  821.72   33.60
   1   7   0  786.32   34.10
  -1   7   0  824.92   32.30
   2  -7   0 1883.11   71.99
  -2  -7   0 1791.02   70.89
  -2  -7   0 1766.42   71.69
   2   7   0 1900.41   72.89
   2   7   0 1796.72   72.89
   2   7   0 1865.21   71.29
  -2   7   0 1869.41   70.89
  -2   7   0 1777.22   71.49
   3  -7   0 1437.26   58.79
  -3  -7   0 1444.96   56.89
   3  -7   0 1365.16   57.29
  -3  -7   0 1533.25   57.99
   3   7   0 1431.96   56.79
  -3   7   0 1376.66   56.59
  -3   7   0 1436.06   57.39
  -4  -7   0 1162.28   49.50
  -4  -7   0 1183.88   48.40
   4  -7   0 1149.69   49.00
   4   7   0 1205.48   48.30
   4   7   0 1105.49   48.20
  -4   7   0 1207.08   49.40
  -4   7   0 1228.78   48.10
  -4   7   0 1241.28   48.70
   5  -7   0    4.80    8.50
  -5  -7   0   17.10    7.80
  -5  -7   0    7.70    7.50
  -5   7   0   12.10    5.70
   5   7   0   14.30    6.60
   5   7   0   32.50    8.80
  -5   7   0   -2.20    8.60
  -5   7   0    9.80    6.60
  -6  -7   0    2.00   10.60
   6  -7   0    9.00    7.20
  -6  -7   0    0.80    7.30
   6   7   0   10.40    6.70
  -6   7   0   10.10    6.90
   6   7   0   28.10   10.40
  -6   7   0    3.40    7.30
   7  -7   0   37.90    9.90
  -7  -7   0   38.60    9.30
  -7  -7   0   25.60   12.80
  -7   7   0   38.40   12.70
  -7   7   0   21.60    8.40
   7   7   0   32.70    9.30
   8  -7   0  137.49   15.50
  -8  -7   0   59.79   22.10
  -8  -7   0  108.99   16.90
   8   7   0  107.59   14.20
  -8   7   0  102.59   13.30
  -9  -7   0    4.50   14.90
   9  -7   0   -2.50   16.80
   9   7   0   13.90   13.80
  -9   7   0   35.20   16.80
  10  -7   0   65.99   18.50
 -10  -7   0   41.00   16.20
  10   7   0   35.60   23.50
  10   7   0   58.79   16.20
 -11  -7   0  198.98   27.50
  11  -7   0  189.88   25.30
  11   7   0  191.18   22.40
   0  -8   0  152.18   10.80
   0  -8   0  151.18    9.90
   0  -8   0  153.58   10.30
   0   8   0  169.28   10.30
  -1  -8   0  626.04   27.30
   1  -8   0  630.84   27.60
  -1  -8   0  654.93   26.90
  -1  -8   0  676.63   27.90
   1  -8   0  592.94   27.20
  -1   8   0  652.13   28.00
   1   8   0  645.24   28.30
  -2  -8   0 1547.25   63.29
   2  -8   0 1613.44   63.89
  -2  -8   0 1542.65   62.39
   2   8   0 1585.24   64.29
  -2   8   0 1637.04   63.29
   2   8   0 1658.43   62.79
  -2   8   0 1577.14   62.39
   3  -8   0   14.60    8.80
   3  -8   0   35.60   11.40
  -3  -8   0   13.90    7.20
  -3  -8   0   18.70    7.10
  -3   8   0   19.90    6.90
   3   8   0   11.00    6.10
  -3   8   0   12.00    7.30
  -4  -8   0  240.38   14.80
   4  -8   0  248.58   16.10
  -4  -8   0  233.48   16.10
   4   8   0  222.88   14.20
  -4   8   0  230.48   13.50
  -4   8   0  193.38   14.10
   5  -8   0   -7.10    8.70
  -5  -8   0   -3.70    6.70
  -5  -8   0   -6.20    7.30
  -5   8   0   14.40    5.90
  -5   8   0    6.90    7.40
  -5   8   0   10.70    7.80
   5   8   0   14.00    6.50
   6  -8   0   83.69   11.00
  -6  -8   0   80.29   11.70
  -6  -8   0   77.59   13.90
  -6   8   0   68.79    9.70
   6   8   0   95.69   11.60
  -6   8   0   94.09   11.50
   7  -8   0  239.28   18.70
  -7  -8   0  276.67   24.20
  -7  -8   0  237.18   17.90
  -7   8   0  251.97   17.80
   7   8   0  263.47   17.80
   8  -8   0  882.51   42.30
  -8  -8   0  834.22   43.10
  -8   8   0  826.52   38.80
   8   8   0  810.32   42.70
  -9  -8   0   36.40   16.20
   9  -8   0   46.50   15.90
   9   8   0   37.70   15.90
  -9   8   0   58.29   18.90
 -10  -8   0   35.60   17.00
  10  -8   0   53.09   18.90
  10   8   0   34.80   22.60
  10   8   0   64.89   16.70
 -11  -8   0  -13.70   18.50
  11   8   0  -13.00   17.50
  11   8   0  -11.40   30.30
   0  -9   0   -2.90    5.10
   0  -9   0    1.80    5.70
   0  -9   0    1.20    5.10
   0   9   0   -1.00    6.50
  -1  -9   0   75.59    8.70
   1  -9   0   74.49   10.70
  -1  -9   0   84.29    9.20
  -1  -9   0   89.09    9.30
   1  -9   0   76.99    9.60
   1   9   0   70.09   10.20
  -1   9   0   75.59    8.10
   2  -9   0 1696.53   67.89
  -2  -9   0 1671.93   65.99
   2  -9   0 1529.85   67.19
  -2  -9   0 1704.23   67.19
  -2   9   0 1755.72   66.89
   2   9   0 1717.73   68.09
  -2   9   0 1676.93   65.89
   3  -9   0 1485.25   63.19
   3  -9   0 1494.25   60.59
  -3  -9   0 1550.74   60.79
  -3   9   0 1515.15   60.29
  -3   9   0 1409.96   58.89
   3   9   0 1468.35   61.09
   3   9   0 1470.65   59.29
  -3   9   0 1481.75   59.39
   4  -9   0  649.64   31.60
  -4  -9   0  665.13   30.20
  -4  -9   0  695.63   31.90
  -4   9   0  686.23   29.50
  -4   9   0  656.93   29.40
  -4   9   0  691.33   31.00
   4   9   0  660.83   29.90
  -5  -9   0   31.40    7.50
  -5  -9   0   42.10    9.70
   5  -9   0    5.90    9.00
  -5   9   0   28.10    8.30
  -5   9   0   37.40    6.80
  -5   9   0   36.70    8.40
   5   9   0   19.70    7.20
  -6  -9   0  100.09   15.60
   6  -9   0   77.29   11.30
  -6  -9   0   96.39   12.10
  -6   9   0   73.09   11.50
  -6   9   0   63.99    9.80
   6   9   0   78.59   10.50
   7  -9   0 1273.17   56.69
  -7  -9   0 1366.86   56.69
  -7  -9   0 1289.27   61.39
   7   9   0 1296.57   55.49
   8  -9   0  583.74   42.90
  -8  -9   0  591.94   34.30
   8   9   0  592.54   33.40
  -9  -9   0  143.39   20.40
   9  -9   0  150.18   22.00
   9   9   0  154.78   21.80
   9   9   0  168.88   25.70
  10  -9   0   27.90   19.10
 -10  -9   0   41.90   17.30
  10   9   0   39.60   16.40
  10   9   0   44.60   22.80
  11  -9   0   47.00   22.80
  11   9   0   11.30   30.50
  11   9   0   16.10   19.60
   0 -10   0   16.10    7.10
   0 -10   0   16.80    7.50
   0 -10   0   18.70    6.50
   0  10   0   15.70    6.90
  -1 -10   0    9.00    6.40
  -1 -10   0   18.80    6.70
   1 -10   0   16.20    8.40
  -1 -10   0   11.90    6.70
   1 -10   0   12.10    6.80
   1 -10   0    3.40    7.00
  -1  10   0   22.40    7.60
   2 -10   0   23.50   10.70
   2 -10   0    3.00   10.60
  -2 -10   0   19.50    7.80
  -2 -10   0   26.70    7.50
   2  10   0   24.90    7.90
  -2  10   0   22.50    8.00
   3 -10   0  -11.50   17.10
   3 -10   0    8.90   10.60
  -3 -10   0   -4.10    5.90
  -3 -10   0    7.70    7.00
  -3  10   0   15.00    7.60
  -3  10   0   21.90   10.40
   3  10   0    5.30    8.40
   3  10   0    4.60    6.60
   4 -10   0   26.00   10.40
  -4 -10   0   -0.40    7.80
  -4 -10   0   13.50    6.30
  -4  10   0    7.90    5.50
   4  10   0   14.20    7.00
  -4  10   0   15.20    8.50
   4  10   0   15.00    8.90
  -4  10   0   21.10    7.50
  -5 -10   0  120.69   11.90
   5 -10   0  104.79   14.40
  -5  10   0   97.99   12.30
  -5  10   0  109.79   14.10
  -5  10   0   79.79   11.90
   5  10   0  121.29   14.30
  -6 -10   0   98.99   11.90
   6 -10   0   99.59   13.70
  -6 -10   0   92.69   14.50
  -6  10   0   74.09   11.40
   6  10   0   91.99   11.90
   6  10   0   79.19   12.70
  -7 -10   0   91.59   13.50
  -7 -10   0   72.79   20.00
   7 -10   0  102.29   14.00
   7  10   0   84.79   15.00
   7  10   0  103.79   13.30
   8 -10   0  372.26   33.10
  -8 -10   0  368.46   28.70
   8  10   0  335.27   32.40
   8  10   0  349.67   26.10
   9 -10   0   32.00   17.10
  -9 -10   0    4.40   14.80
   9  10   0    0.30   19.20
   9  10   0   12.10   14.70
 -10 -10   0  115.69   19.40
  10 -10   0  162.88   23.20
  10  10   0  149.69   20.10
  10  10   0  125.19   26.50
 -11 -10   0   69.49   20.60
  11 -10   0   23.90   23.80
  11  10   0   38.80   20.50
  11  10   0    4.60   29.90
   0 -11   0    5.30    8.50
   0 -11   0    6.80    8.50
   0 -11   0   16.00    7.20
   0  11   0    5.50    7.30
   1 -11   0 1407.76   60.89
  -1 -11   0 1546.45   62.19
   1 -11   0 1561.94   62.69
   1 -11   0 1466.85   62.89
  -1 -11   0 1602.04   62.19
   1  11   0 1528.15   62.19
  -1  11   0 1547.65   61.79
  -2 -11   0   29.60    7.80
  -2 -11   0   34.30    9.70
   2 -11   0   36.60   14.30
   2 -11   0   36.00   11.60
  -2 -11   0   32.70    8.00
   2  11   0   29.20    9.70
  -2  11   0   24.60    8.10
  -3 -11   0  709.53   32.50
   3 -11   0  706.13   34.80
  -3 -11   0  752.62   34.40
  -3  11   0  767.72   31.90
   3  11   0  760.82   34.90
  -3  11   0  730.13   33.40
  -4 -11   0  461.75   23.40
   4 -11   0  455.65   27.70
  -4 -11   0  512.35   26.00
   4  11   0  489.15   26.20
   4  11   0  479.25   23.50
  -4  11   0  505.25   24.80
  -4  11   0  439.96   22.60
  -5 -11   0   56.49    9.20
  -5 -11   0   18.30   10.00
   5 -11   0   34.60   11.40
   5  11   0   34.90   10.00
  -5  11   0   19.80    9.20
   5  11   0   28.40    7.30
   6 -11   0  272.77   20.50
  -6 -11   0  239.18   17.10
  -6 -11   0  259.57   24.20
  -6  11   0  196.98   19.40
   6  11   0  288.87   18.10
   6  11   0  310.47   21.60
   7 -11   0  175.28   20.70
  -7 -11   0  217.08   31.30
   8 -11   0  245.68   29.30
  -8 -11   0  285.27   24.70
   8  11   0  252.17   29.60
   8  11   0  274.67   24.40
  -9 -11   0  247.08   25.30
   9 -11   0  197.98   26.50
   9  11   0  193.28   26.20
   9  11   0  203.68   24.90
 -10 -11   0   18.50   17.90
  10 -11   0   13.80   23.10
  10  11   0  -11.40   22.50
  10  11   0   -7.90   17.50
 -11 -11   0   56.99   19.30
  11 -11   0   61.39   27.60
  11  11   0   40.00   33.50
   0 -12   0 1138.19   47.30
   0 -12   0 1126.49   50.09
   0 -12   0 1162.98   48.70
   0  12   0 1157.98   48.50
   1 -12   0 2502.85  100.49
   1 -12   0 2423.66  101.59
  -1 -12   0 2538.45   98.39
  -1 -12   0 2578.84  100.49
   1 -12   0 2468.25   98.69
  -1 -12   0 2626.14   99.99
   1  12   0 2550.74   99.99
  -1  12   0 2526.75   99.49
  -2 -12   0  532.95   26.60
  -2 -12   0  531.25   24.80
  -2  12   0  497.65   25.20
   2  12   0  519.05   26.50
  -3 -12   0  195.88   16.60
  -3 -12   0  188.28   13.90
   3 -12   0  215.18   19.10
   3  12   0  195.78   16.00
  -3  12   0  193.58   14.50
  -4 -12   0  772.22   44.30
   4 -12   0  807.92   39.60
  -4 -12   0  887.71   37.50
   4  12   0  864.91   40.40
  -4  12   0  881.21   38.40
  -5 -12   0  281.47   18.90
  -5 -12   0  329.97   23.20
   5  12   0  297.07   18.10
  -5  12   0  299.77   20.70
   5  12   0  278.47   21.00
  -6 -12   0    4.60    8.60
   6 -12   0   21.50   12.50
  -6 -12   0    4.70   16.60
   6  12   0    0.90    7.70
  -6  12   0   -1.20   11.10
   6  12   0   17.10   11.50
   7 -12   0   55.09   17.50
  -7 -12   0   20.10   15.20
   7  12   0   12.20   18.80
   7  12   0   31.30   14.70
  -8 -12   0  490.25   31.20
   8 -12   0  460.35   36.00
   8  12   0  442.06   29.30
   8  12   0  493.85   38.40
  -9 -12   0   23.60   16.00
   9 -12   0   -5.80   22.10
   9  12   0   26.40   15.60
   9  12   0   31.60   21.30
 -10 -12   0   -4.60   18.00
  10 -12   0   23.50   28.80
  10  12   0   -4.80   26.70
   0 -13   0    9.80    7.60
   0 -13   0   -0.10    6.80
   0  13   0   -4.50    6.90
  -1 -13   0  217.88   13.80
  -1 -13   0  209.58   16.00
   1 -13   0  196.68   16.40
   1  13   0  197.88   15.00
  -1  13   0  219.58   14.60
  -2 -13   0  119.59   14.50
  -2 -13   0  113.99   10.30
   2 -13   0  131.09   15.10
  -2  13   0  110.49   12.00
   2  13   0  128.49   13.50
  -3 -13   0 1896.01   83.49
  -3 -13   0 2083.59   81.59
   3  13   0 2114.69   83.99
  -3  13   0 2086.29   82.49
  -4 -13   0  329.97   24.30
   4 -13   0  370.46   24.50
  -4 -13   0  328.67   19.10
   4  13   0  332.17   22.10
  -4  13   0  358.06   20.60
  -5 -13   0  766.92   34.20
  -5 -13   0  735.23   39.90
   5 -13   0  716.63   37.20
  -5  13   0  713.93   35.70
   5  13   0  738.13   37.90
  -6 -13   0   12.20   10.90
  -6 -13   0   -0.30   20.00
   6 -13   0   24.60   14.20
   6  13   0    8.30   20.30
  -6  13   0   29.50   12.60
  -7 -13   0   64.79   16.30
   7 -13   0   95.99   27.40
   7  13   0   60.49   15.50
   7  13   0   60.49   19.00
   8 -13   0   23.50   22.60
  -8 -13   0    9.30   16.00
   8  13   0    7.40   18.00
   9 -13   0  212.88   29.90
  -9 -13   0  174.08   21.20
   9  13   0  175.18   26.00
  10 -13   0   47.60   28.80
  10  13   0   41.00   25.50
   0 -14   0  852.41   39.60
   0 -14   0  863.81   37.30
   0  14   0  850.41   38.40
  -1 -14   0   26.50    9.50
  -1 -14   0   18.40    7.40
   1 -14   0   38.70   10.00
  -1  14   0   34.30    7.80
   1  14   0   10.20    6.90
  -2 -14   0  259.77   15.60
   2 -14   0  201.38   22.60
   2  14   0  257.37   18.40
  -2  14   0  252.17   16.80
  -3 -14   0    9.90    7.40
   3 -14   0    6.30   12.50
  -3 -14   0    7.70   11.40
   3  14   0    7.80    7.60
  -3  14   0   21.30    8.50
  -4 -14   0  123.09   19.40
  -4 -14   0  109.09   13.80
   4  14   0  120.49   16.60
  -4  14   0  151.18   14.50
  -5 -14   0  209.58   15.90
   5 -14   0  199.58   23.60
  -5 -14   0  197.08   24.60
  -5  14   0  151.38   17.90
   5  14   0  136.79   18.10
  -6 -14   0    1.00   14.90
   6 -14   0   -3.80   16.60
   6  14   0    7.20   18.20
  -6  14   0    1.30   17.40
  -7 -14   0    3.50   13.40
   7 -14   0   21.10   23.10
   7  14   0  -12.90   16.50
   8 -14   0   89.49   27.00
  -8 -14   0  131.29   19.10
   8  14   0  131.79   23.30
  -9 -14   0    2.40   16.00
   9 -14   0    5.20   28.10
   9  14   0    7.90   20.50
  10 -14   0   29.80   32.20
 -10 -14   0    2.40   17.00
  10  14   0  -21.20   25.00
   0 -15   0   -2.30    6.70
   0 -15   0   -4.30   10.20
   0  15   0    3.00    7.10
  -1 -15   0   34.20    7.60
   1 -15   0   26.30   13.20
  -1 -15   0   18.10   11.50
   1  15   0   14.90    8.90
  -1  15   0   14.30    8.00
   2 -15   0 1010.50   50.59
  -2 -15   0 1147.19   50.49
  -2 -15   0 1116.49   46.20
  -2  15   0 1092.99   47.40
   2  15   0 1044.40   48.20
  -3 -15   0  274.37   17.60
   3 -15   0  226.48   26.90
  -3 -15   0  235.38   23.90
   3  15   0  294.47   21.40
  -3  15   0  296.67   19.60
  -4 -15   0  200.08   16.40
  -4 -15   0  193.38   25.50
   4  15   0  205.48   19.40
  -4  15   0  227.48   18.80
  -5 -15   0 2046.30   97.09
  -5  15   0 2151.18   87.39
  -6 -15   0    3.10   13.90
   6  15   0   10.80   16.50
  -6  15   0   23.80   22.10
   7 -15   0   29.50   27.20
  -7 -15   0   36.50   15.50
   7  15   0   35.10   17.80
  -8 -15   0   -5.00   15.40
   8 -15   0   22.30   28.10
   8  15   0    1.40   18.20
  -9 -15   0    9.80   16.80
   9  15   0   25.90   22.90
   0 -16   0  519.05   25.90
   0 -16   0  498.95   31.40
   0  16   0  528.85   27.80
  -1 -16   0  494.45   24.60
  -1 -16   0  481.45   30.60
   1 -16   0  503.25   31.70
  -1  16   0  461.45   26.10
   1  16   0  487.35   26.50
  -2 -16   0  116.69   12.30
   2 -16   0   99.39   18.90
  -2 -16   0   97.89   17.30
   2  16   0   97.89   13.50
  -2  16   0  141.49   14.20
   3 -16   0   17.20   20.00
  -3 -16   0   41.80    9.80
  -3 -16   0   28.10   17.30
  -3  16   0   42.50   11.20
   3  16   0   28.40   10.70
   4 -16   0  511.15   47.60
  -4 -16   0  597.44   42.20
  -4 -16   0  592.64   30.80
  -4  16   0  635.94   31.80
  -5 -16   0   26.00   14.20
  -5  16   0   10.90   21.80
   5  16   0   31.90   17.30
  -6 -16   0  131.79   18.10
  -6  16   0  135.39   23.00
   6  16   0   98.29   20.50
  -7 -16   0  188.98   24.30
   7  16   0  199.98   28.70
  -8 -16   0   27.30   16.10
   8  16   0    2.40   18.60
  -9 -16   0  104.19   29.30
   9  16   0   38.60   23.40
   0 -17   0  -14.00   14.40
   0  17   0    2.70    9.30
  -1 -17   0  371.76   20.70
   1 -17   0  342.57   31.30
  -1 -17   0  366.36   29.70
  -1  17   0  364.16   22.80
   1  17   0  363.66   23.40
   2 -17   0   19.20   18.70
  -2 -17   0   41.50    8.70
  -2 -17   0   10.80   16.70
   2  17   0   12.80   10.00
  -2  17   0   18.60   10.90
   3 -17   0  -53.09   24.10
  -3 -17   0   -1.50   21.00
  -3 -17   0   18.60   10.00
  -3  17   0    2.60   11.50
  -4 -17   0   50.69   15.10
  -4  17   0   56.09   21.00
   4  17   0   57.49   18.10
  -5 -17   0  159.78   21.10
   5  17   0  171.38   25.70
  -5  17   0  171.58   22.70
  -6 -17   0  262.47   25.40
  -6  17   0  246.98   36.20
   6  17   0  288.67   30.50
  -7 -17   0   61.49   17.30
   7  17   0   62.09   20.00
  -8 -17   0    4.30   16.00
   8  17   0   26.40   20.70
  -9 -17   0  316.47   29.90
   9  17   0  290.97   38.40
   0 -18   0 1761.62   81.39
   0  18   0 1804.12   75.99
  -1 -18   0   74.19   25.30
   1 -18   0   91.49   23.90
  -1 -18   0  129.89   17.00
  -1  18   0  101.39   15.70
   2  18   0  179.08   25.20
  -3 -18   0    9.90   13.60
   3  18   0    6.60   16.10
  -3  18   0    5.10   19.30
  -4 -18   0  142.79   18.00
   4  18   0  108.79   19.00
  -4  18   0  141.69   21.20
  -5 -18   0  131.49   17.90
  -5  18   0  106.19   21.50
   5  18   0  129.39   21.40
  -6 -18   0  124.29   17.30
   6  18   0  117.69   20.80
  -7 -18   0   21.70   15.80
   7  18   0   66.59   20.40
   0  19   0    6.80   14.30
  -1 -19   0   23.20   14.30
   1  19   0   24.30   15.60
  -1  19   0   35.60   15.60
  -2 -19   0   64.89   13.70
  -2  19   0   59.29   17.90
   2  19   0   69.19   17.20
  -3 -19   0   39.20   12.30
   3  19   0   36.00   16.10
  -3  19   0   26.80   17.20
  -4 -19   0   42.70   14.50
  -4  19   0   15.30   17.80
   4  19   0   34.80   16.80
  -5 -19   0   21.10   14.60
   5  19   0    2.50   16.20
  -5  19   0  -10.70   21.40
  -6 -19   0   54.49   16.10
   6  19   0   58.19   20.50
  -7 -19   0    6.90   16.40
   7  19   0   19.00   20.40
  -8 -19   0   20.90   16.60
   8  19   0    9.80   21.50
   0  20   0  347.17   28.20
  -1  20   0   56.09   17.70
   1  20   0   82.29   17.70
  -2 -20   0  142.79   21.40
  -2  20   0  174.88   23.60
   2  20   0  158.78   20.80
  -3 -20   0    8.00   12.30
   3  20   0    3.80   16.30
  -3  20   0    2.60   17.20
  -4 -20   0   47.60   13.80
   4  20   0   60.49   18.50
  -4  20   0   60.29   21.00
  -5 -20   0  217.88   23.50
  -5  20   0  192.48   30.20
   5  20   0  217.78   30.00
  -6 -20   0   47.10   16.20
   6  20   0   70.19   20.20
  -7 -20   0   72.89   16.80
   7  20   0   83.49   23.80
   0  21   0   19.10   15.20
  -1  21   0   -1.40   16.20
   1  21   0   -0.50   15.20
   2  21   0   58.29   17.80
  -2  21   0   42.20   22.40
  -3 -21   0  174.28   19.40
  -3  21   0  169.78   23.50
   3  21   0  136.59   22.10
  -4 -21   0   67.09   16.10
  -4  21   0   76.19   21.90
   4  21   0   48.20   17.40
  -5 -21   0   26.40   15.40
   5  21   0    6.50   19.00
  -6 -21   0   48.80   22.70
   6  21   0   53.39   31.50
   0  22   0  108.99   20.20
  -1  22   0  110.49   21.10
   1  22   0  121.69   20.10
   2  22   0  184.38   25.10
  -2  22   0  157.28   24.40
   3  22   0   -1.50   17.40
  -3  22   0   18.20   20.90
  -4 -22   0   69.89   17.30
   4  22   0   44.40   20.10
  -5 -22   0   -1.80   23.20
   5  22   0   20.30   20.70
  -6 -22   0   33.20   17.80
   6  22   0   26.80   20.60
   0  23   0  -17.10   18.50
  -1  23   0   64.49   20.50
   1  23   0   47.30   18.40
  -2  23   0   58.09   21.30
   2  23   0   92.09   20.30
   3  23   0  140.49   22.50
  -5 -23   0   13.80   17.60
   5  23   0   20.00   20.00
   0  24   0   63.19   24.50
   1  24   0   47.20   31.10
  -2  24   0  296.17   38.90
  -3  24   0  429.76   46.20
   3  24   0  475.85   37.40
   0  25   0   20.60   21.90
   1  25   0  -33.70   21.20
  -1  25   0  -13.80   23.30
  -2  25   0   70.99   29.50
 -12   0   1    7.40   21.40
  12   0  -1   14.50   17.80
  11   0  -1    7.70   15.10
 -11   0   1   -7.90   16.20
  10   0  -1    4.80   14.30
 -10   0   1   -1.50   13.90
  -9   0   1   15.90   22.00
  -8   0   1   26.60   11.20
  -8   0   1  -11.90    7.80
   8   0  -1    2.90    7.80
  -7   0   1    1.20    6.50
  -7   0   1    4.80    7.90
   7   0  -1    1.00    6.80
   6   0  -1    8.60    6.60
  -6   0   1    9.20    6.90
  -6   0   1   16.00    6.50
  -5   0   1    9.30    6.20
   5   0  -1   10.50    7.20
  -5   0   1    6.80    6.60
   4   0  -1   -4.00    5.30
   4   0  -1    1.30    7.40
  -4   0   1    6.00    5.00
  -4   0   1   -0.70    4.90
   3   0  -1    4.00    4.70
  -3   0   1    5.60    4.90
   3   0  -1    5.60    4.80
  -2   0   1   10.50    3.70
   2   0  -1   11.70    3.70
   1   0  -1    2.30    1.50
  -1   0   1    2.40    1.50
   0   0   1    3.60    1.20
   0   0  -1    3.60    1.10
  -1   0  -1    2.40    2.60
   1   0   1    1.40    2.60
  -2   0  -1    6.80    4.70
   2   0   1    2.50    4.80
  -3   0  -1    4.10    4.20
   3   0   1    5.50    6.10
   3   0   1    2.60    6.40
  -3   0  -1    5.40    4.90
  -4   0  -1   -3.60    4.70
   4   0   1    3.90    6.00
  -4   0  -1    0.10    5.50
  -5   0  -1   15.70    7.30
  -5   0  -1    2.90    6.10
   5   0   1   14.80    8.10
   6   0   1    9.80    5.90
  -6   0  -1    6.60    6.70
  -6   0  -1    2.60    7.20
  -7   0  -1   -4.10   13.10
  -7   0  -1    2.80    7.00
   7   0   1    5.80    6.40
   8   0   1    0.10    8.60
  -8   0  -1   -3.00   15.00
  -8   0  -1    3.10    8.20
  -9   0  -1   13.40   15.20
   9   0   1   13.60   14.80
  10   0   1    0.00   14.90
 -10   0  -1   -4.30   15.90
  11   0   1   -3.70   16.50
 -11   0  -1  -25.30   22.60
  12   0   1   -5.50   17.30
 -12  -1   1   42.70   22.10
  12  -1  -1   21.30   17.50
 -12   1   1   61.09   24.70
  12   1  -1   -5.20   24.90
  11  -1  -1   -7.00   14.30
 -11  -1   1  -12.00   15.70
 -11   1   1  -15.60   18.30
  11   1  -1   -6.50   14.20
 -10  -1   1   12.10   14.60
  10  -1  -1    6.80   13.70
 -10   1   1    5.20   14.40
  10   1  -1   -8.10   12.40
  -9  -1   1 1148.79   60.19
  -9   1   1 1052.99   59.49
  -8  -1   1   77.39   14.60
  -8  -1   1   80.39   11.50
   8  -1  -1   67.89   11.30
  -8   1   1   83.99   11.30
  -8   1   1   73.79   15.40
   8   1  -1   80.09   11.20
   7  -1  -1   36.50    8.00
  -7  -1   1   23.10    9.90
  -7  -1   1   24.50    7.40
  -7   1   1   27.90    8.50
   7   1  -1   30.50    8.20
  -7   1   1   32.70    7.90
  -6  -1   1 1429.76   57.79
   6  -1  -1 1377.06   56.49
  -6  -1   1 1342.77   56.09
   6   1  -1 1385.56   56.49
  -6   1   1 1414.56   57.59
  -6   1   1 1358.26   56.19
  -5  -1   1  414.06   22.00
  -5  -1   1  458.15   22.40
   5  -1  -1  468.95   21.90
  -5   1   1  466.25   22.40
  -5   1   1  461.75   21.50
   5   1  -1  463.45   21.80
   4  -1  -1  319.87   18.40
   4  -1  -1  315.57   15.70
  -4  -1   1  353.96   16.10
  -4  -1   1  359.26   16.80
   4   1  -1  332.77   16.10
  -4   1   1  349.47   16.50
  -4   1   1  331.47   16.00
   4   1  -1  315.67   18.50
  -3  -1   1  470.75   21.10
   3  -1  -1  537.15   21.80
   3  -1  -1  489.45   21.20
  -3  -1   1  486.35   21.00
   3   1  -1  509.05   21.60
   3   1  -1  460.65   21.00
  -3   1   1  473.95   21.10
   2  -1  -1  123.59    7.80
  -2  -1   1  127.29    7.60
  -2   1   1  130.49    8.00
   2   1  -1  134.59    7.70
   1  -1  -1 3831.52  143.89
   0  -1  -1   85.29    4.70
   0  -1   1   89.39    3.70
   0   1   1   91.49    4.80
  -1   1  -1 6642.24  247.58
   1   1   1 6560.84  247.88
  -2  -1  -1    4.80    4.30
   2  -1   1    4.70    4.60
   2   1   1   12.10    4.70
  -2   1  -1    4.90    4.10
  -3  -1  -1  991.30   37.70
   3  -1   1  926.11   38.20
   3  -1   1  877.61   37.60
  -3  -1  -1  924.51   37.00
   3   1   1  878.81   37.40
  -3   1  -1  904.41   37.00
  -3   1  -1  885.61   38.70
   3   1   1  945.01   38.60
   4  -1   1    3.70    7.10
  -4  -1  -1   -0.10    5.30
  -4  -1  -1    1.80    4.80
   4  -1   1  -14.80    9.90
  -4   1  -1    1.00    5.60
  -4   1  -1    8.40    6.00
   4   1   1   -5.10    4.90
  -5  -1  -1  994.60   43.50
  -5  -1  -1 1013.40   42.70
   5   1   1 1038.00   43.10
  -5   1  -1 1064.89   43.60
  -5   1  -1  991.80   42.50
   6  -1   1 1453.45   59.89
  -6  -1  -1 1398.36   59.19
  -6  -1  -1 1469.75   60.99
  -6   1  -1 1455.35   60.89
  -6   1  -1 1475.05   59.29
   6   1   1 1482.55   59.89
  -7  -1  -1   88.69   10.80
   7  -1   1  102.19   12.50
  -7  -1  -1  107.79   16.30
  -7   1  -1   80.69   12.10
  -7   1  -1   75.59   11.10
   7   1   1  105.49   12.10
  -8  -1  -1   81.29   11.70
  -8  -1  -1   72.89   17.70
   8  -1   1  104.49   13.80
  -8   1  -1  114.29   18.40
   8   1   1  107.39   13.60
  -8   1  -1  110.89   12.40
   9  -1   1  903.91   44.60
  -9  -1  -1  877.71   44.70
  -9   1  -1  883.11   44.50
   9   1   1  850.21   43.90
 -10  -1  -1   -2.50   22.40
  10  -1   1  -14.10   14.10
 -10   1  -1   -6.00   15.70
  10   1   1   19.30   14.50
  10   1   1   -7.40   17.40
  11  -1   1   63.59   36.30
 -11  -1  -1   33.50   21.50
 -11   1  -1   26.90   23.50
  11   1   1    7.00   16.50
 -12  -1  -1  -19.10   33.30
  12  -1   1    7.50   19.20
  12   1   1   17.90   17.00
 -12  -2   1   59.79   22.20
 -12   2   1   74.19   26.60
  11  -2  -1   -4.60   14.30
 -11  -2   1   28.10   16.90
 -11   2   1  -30.60   26.70
  11   2  -1    7.50   15.30
 -10  -2   1  241.68   24.30
  10  -2  -1  202.78   24.20
  10   2  -1  234.18   24.40
 -10   2   1  218.08   24.60
  -9  -2   1  436.06   46.10
  -9  -2   1  419.06   40.70
  -9   2   1  447.26   40.20
   9   2  -1  410.86   33.90
  -8  -2   1  262.37   18.50
  -8  -2   1  240.38   23.30
   8  -2  -1  247.28   17.00
  -8   2   1  241.18   22.10
  -8   2   1  241.18   16.60
   8   2  -1  269.97   17.60
  -7  -2   1  289.07   17.00
  -7  -2   1  295.87   19.30
   7  -2  -1  269.17   16.80
  -7   2   1  264.97   16.90
  -7   2   1  271.47   18.40
   7   2  -1  275.37   17.20
   6  -2  -1  655.23   30.70
  -6  -2   1  672.83   30.20
  -6  -2   1  683.63   31.50
  -6   2   1  688.93   31.30
   6   2  -1  666.13   30.20
  -6   2   1  665.93   29.80
   5  -2  -1 1572.14   61.19
  -5  -2   1 1575.84   61.79
  -5   2   1 1553.44   61.59
  -5   2   1 1410.16   61.29
  -4  -2   1   47.90    6.20
   4  -2  -1   46.20    9.00
  -4  -2   1   45.60    7.60
   4  -2  -1   51.69    7.10
   4   2  -1   50.39    6.90
  -4   2   1   50.59    6.90
   4   2  -1   59.39    9.90
  -4   2   1   35.90    6.20
  -3  -2   1 2641.34  100.89
   3  -2  -1 2683.93  101.59
  -3  -2   1 2576.34  100.99
   3  -2  -1 2556.84  100.99
  -3   2   1 2662.93  100.99
   3   2  -1 2665.53  101.39
   3   2  -1 2724.13  100.89
  -2  -2   1   85.49    6.60
   2  -2  -1   80.99    7.00
   2   2  -1   80.09    6.50
  -2   2   1   79.59    6.90
   1  -2  -1   54.79    4.10
  -1  -2   1   54.09    3.40
  -1   2   1   51.49    4.20
   1   2  -1   54.39    3.20
   0  -2  -1 9999.00  378.26
  -1  -2  -1    7.70    3.60
   1  -2   1    6.20    2.90
  -1   2  -1    5.70    2.80
   1   2   1    4.90    4.50
   2  -2   1   57.99    6.90
  -2  -2  -1   60.69    8.30
  -2   2  -1   67.19    6.80
   2   2   1   62.99    7.90
   3  -2   1  506.15   23.20
  -3  -2  -1  538.25   22.80
   3  -2   1  475.35   22.70
  -3  -2  -1  510.95   22.00
  -3   2  -1  529.55   22.70
  -3   2  -1  502.95   21.90
   3   2   1  486.35   23.90
   3   2   1  497.05   22.40
  -4  -2  -1  290.67   16.20
  -4  -2  -1  311.67   15.70
   4  -2   1  301.97   19.90
   4  -2   1  285.47   15.90
  -4   2  -1  275.37   15.10
  -4   2  -1  288.17   15.60
   4   2   1  288.07   15.90
  -5  -2  -1 1958.80   74.99
  -5  -2  -1 1808.72   75.89
   5   2   1 1902.21   74.89
  -5   2  -1 1853.31   74.59
  -5   2  -1 1930.71   75.69
  -6  -2  -1   29.20    7.60
   6  -2   1   39.90    7.00
  -6  -2  -1   25.20    8.30
  -6   2  -1   27.70    7.60
  -6   2  -1   22.00    8.00
   6   2   1   31.50    8.40
   7  -2   1  321.87   19.50
  -7  -2  -1  293.57   22.10
  -7  -2  -1  323.47   18.50
  -7   2  -1  290.77   17.70
  -7   2  -1  297.27   21.50
   7   2   1  322.57   19.20
   8  -2   1  180.68   15.90
  -8  -2  -1  187.88   16.10
  -8  -2  -1  161.38   22.10
  -8   2  -1  216.58   17.10
  -8   2  -1  178.58   21.20
   8   2   1  148.09   16.20
  -9  -2  -1  378.06   28.60
   9  -2   1  376.96   29.10
   9   2   1  412.06   28.60
  -9   2  -1  360.66   30.30
 -10  -2  -1  105.49   20.80
  10  -2   1  112.59   19.20
  10   2   1   97.29   26.10
 -10   2  -1  148.09   21.70
  10   2   1  135.69   18.80
  11  -2   1   10.20   34.50
  11  -2   1  -24.90   16.10
 -11  -2  -1   13.90   20.50
  11   2   1   -0.20   16.20
 -12  -3   1   97.89   21.70
 -12   3   1  103.59   28.20
 -11  -3   1   51.99   17.90
  11  -3  -1   30.50   16.30
  11   3  -1   22.90   15.70
 -11   3   1   28.80   18.20
 -10  -3   1  109.79   17.20
  10  -3  -1  143.09   19.80
 -10   3   1  166.58   20.20
  10   3  -1  125.29   18.20
  -9  -3   1   41.30   17.30
   9  -3  -1   37.60   17.40
   9   3  -1   47.00   16.30
  -9   3   1   -1.20   26.00
  -8  -3   1  517.35   31.50
   8  -3  -1  509.75   27.40
  -8  -3   1  526.45   26.70
  -8   3   1  544.15   26.40
   8   3  -1  502.45   26.50
  -8   3   1  518.65   31.80
   7  -3  -1  161.98   13.90
  -7  -3   1  175.08   13.80
   7   3  -1  185.88   13.80
  -7   3   1  182.08   15.90
  -7   3   1  174.68   13.30
  -6  -3   1   82.09   10.60
  -6  -3   1   79.79   10.50
   6  -3  -1   72.39   10.10
  -6   3   1   60.99   10.10
  -6   3   1   84.69    9.50
   6   3  -1   81.59   10.30
   5  -3  -1 3659.83  136.69
  -5  -3   1 3543.05  137.29
  -5  -3   1 3525.25  137.19
   5   3  -1 3527.75  136.19
  -5   3   1 3514.75  137.09
   4  -3  -1  309.87   20.10
  -4  -3   1  371.96   17.50
   4  -3  -1  365.76   17.80
  -4  -3   1  368.96   17.40
   4   3  -1  358.26   16.90
  -4   3   1  355.16   17.00
  -4   3   1  374.16   17.40
   3  -3  -1   15.30    5.90
  -3  -3   1    9.40    5.60
  -3  -3   1   14.10    4.50
   3  -3  -1   26.40    5.80
   3   3  -1    7.40    5.80
  -3   3   1   12.80    5.10
   3   3  -1   10.10    4.30
   2  -3  -1 1488.15   55.89
  -2  -3   1 1417.56   55.39
  -2   3   1 1446.66   55.59
   2   3  -1 1401.06   55.39
   1  -3  -1  331.77   13.90
  -1  -3   1  308.47   13.10
  -1   3   1  330.87   13.80
   1   3  -1  305.07   12.90
   0  -3   1  187.88    7.80
   0  -3  -1  190.28   10.00
   0   3   1  187.48   10.00
  -1  -3  -1 3098.99  115.99
   1  -3   1 2960.90  115.19
   1   3   1 3060.09  116.09
  -1   3  -1 3090.49  115.09
  -2  -3  -1  892.41   37.10
   2  -3   1  884.51   36.60
  -2  -3  -1  843.02   36.50
  -2   3  -1  966.30   36.30
   2   3   1  929.51   37.40
   2   3   1  964.80   37.40
  -3  -3  -1 2805.52  106.79
   3  -3   1 2737.33  106.89
  -3  -3  -1 2723.73  105.99
   3  -3   1 2778.22  107.09
   3   3   1 2768.02  106.29
  -3   3  -1 2859.71  106.39
  -3   3  -1 2665.23  106.59
   3   3   1 2793.22  107.69
  -3   3  -1 2796.02  105.99
   4  -3   1  364.76   23.90
  -4  -3  -1  442.86   20.40
   4  -3   1  414.66   20.90
  -4  -3  -1  443.16   21.10
   4   3   1  423.36   20.80
  -4   3  -1  453.75   20.30
  -4   3  -1  419.06   19.90
  -5  -3  -1 1401.36   57.79
  -5  -3  -1 1401.76   56.49
  -5   3  -1 1427.76   56.09
   5   3   1 1348.17   56.49
  -5   3  -1 1377.76   57.09
  -6  -3  -1    7.60    8.90
  -6  -3  -1   13.60    7.30
   6  -3   1   23.80    7.70
   6   3   1   23.20    7.80
  -6   3  -1   13.30    6.30
  -6   3  -1   17.10    7.60
  -7  -3  -1  179.48   14.20
   7  -3   1  173.48   15.40
  -7  -3  -1  173.28   18.00
   7   3   1  164.58   15.10
  -7   3  -1  151.18   17.90
  -7   3  -1  199.58   14.60
   8  -3   1  293.17   19.70
  -8  -3  -1  278.67   19.70
  -8  -3  -1  304.27   30.70
   8   3   1  283.37   19.90
  -8   3  -1  255.87   27.40
  -8   3  -1  285.87   19.30
  -9  -3  -1  156.98   23.30
   9  -3   1  138.49   19.40
   9   3   1  141.29   20.00
  -9   3  -1  160.58   21.50
   9   3   1  175.58   22.80
  10  -3   1  483.45   32.70
 -10  -3  -1  479.05   32.30
  10   3   1  495.15   31.10
 -10   3  -1  365.56   35.00
 -11  -3  -1  -32.10   19.20
  11  -3   1    3.60   17.90
  11   3   1   28.00   17.60
 -12  -4   1  127.09   22.50
  12  -4  -1  126.49   20.70
  12   4  -1  117.79   19.40
 -11  -4   1  607.64   36.20
  11  -4  -1  622.54   37.70
  11   4  -1  689.23   50.59
 -11   4   1  619.74   40.30
  11   4  -1  617.04   36.60
 -10  -4   1   83.89   18.00
  10  -4  -1   74.69   16.90
  10   4  -1   77.19   15.80
 -10   4   1  102.79   18.20
  -9  -4   1  170.98   20.90
   9  -4  -1  166.18   21.60
  -9   4   1  136.39   21.70
  -9   4   1  182.48   34.30
   9   4  -1  160.68   19.80
   8  -4  -1  253.37   17.30
  -8  -4   1  208.78   22.40
  -8  -4   1  209.68   16.90
  -8   4   1  215.48   22.50
  -8   4   1  233.28   16.20
   8   4  -1  211.58   16.50
   7  -4  -1  175.48   14.20
  -7  -4   1  187.48   14.90
  -7  -4   1  167.68   17.10
  -7   4   1  206.18   14.00
  -7   4   1  184.48   16.10
   7   4  -1  181.48   14.30
  -6  -4   1  573.94   26.90
   6  -4  -1  559.04   26.30
  -6  -4   1  602.04   28.50
  -6   4   1  560.34   27.40
  -6   4   1  573.34   26.60
   6   4  -1  548.55   26.10
   5  -4  -1  231.98   16.40
  -5  -4   1  255.77   15.60
  -5  -4   1  256.57   15.50
   5   4  -1  257.27   14.90
  -5   4   1  217.18   15.40
  -5   4   1  260.67   15.50
  -4  -4   1  168.18   11.00
   4  -4  -1  138.79   14.90
  -4  -4   1  175.58   11.40
   4  -4  -1  175.58   10.80
   4   4  -1  187.78   11.20
  -4   4   1  186.68   11.40
  -4   4   1  148.59   12.50
  -4   4   1  160.28   11.00
   3  -4  -1  743.33   30.90
  -3  -4   1  729.43   30.30
   3  -4  -1  761.72   31.70
  -3  -4   1  759.12   30.60
   3   4  -1  717.83   31.10
  -3   4   1  704.33   30.60
  -3   4   1  772.32   30.50
   3   4  -1  740.03   30.00
   2  -4  -1  717.33   29.90
  -2  -4   1  747.03   29.50
   2   4  -1  694.83   29.40
  -2   4   1  761.42   29.60
  -1   4   1 5020.40  188.98
   0  -4   1  540.25   21.50
   0  -4  -1  558.84   23.30
   0  -4  -1  548.45   22.30
  -1  -4  -1 1461.45   56.79
   1  -4   1 1467.75   55.89
  -1   4  -1 1429.26   55.49
   1   4   1 1460.65   57.09
  -2  -4  -1  250.27   13.80
  -2  -4  -1  288.67   14.60
   2  -4   1  291.47   13.90
  -2   4  -1  268.27   14.70
   2   4   1  286.37   15.40
  -2   4  -1  310.97   13.50
   2   4   1  281.07   14.00
  -3  -4  -1  211.28   12.30
  -3  -4  -1  236.28   13.70
   3  -4   1  221.08   15.60
   3  -4   1  228.08   14.10
  -3   4  -1  231.48   13.70
  -3   4  -1  224.48   13.30
  -3   4  -1  250.97   13.30
   3   4   1  212.28   12.50
   3   4   1  233.08   16.20
   4  -4   1  307.87   22.90
   4  -4   1  371.66   18.80
  -4  -4  -1  348.67   18.30
  -4  -4  -1  384.56   19.70
  -4   4  -1  366.66   18.20
  -4   4  -1  360.06   17.90
  -4   4  -1  380.06   19.80
   4   4   1  374.66   19.00
  -5  -4  -1   57.89    9.40
  -5  -4  -1   50.09    8.20
   5   4   1   47.50    8.40
  -5   4  -1   48.30    8.30
  -5   4  -1   49.30    7.60
  -6  -4  -1  273.67   16.50
  -6  -4  -1  239.38   17.70
   6  -4   1  272.07   16.60
  -6   4  -1  268.37   15.80
   6   4   1  240.38   15.90
  -6   4  -1  258.07   16.50
  -7  -4  -1  445.06   23.40
  -7  -4  -1  417.96   27.50
   7  -4   1  428.66   23.60
  -7   4  -1  441.76   22.60
   7   4   1  399.76   22.60
  -7   4  -1  409.66   25.80
  -8  -4  -1  113.59   21.20
   8  -4   1  110.29   14.80
  -8  -4  -1   85.49   13.50
   8   4   1   90.19   12.10
   8   4   1   72.69   13.60
  -8   4  -1   65.59   19.50
   9  -4   1   76.19   16.60
  -9  -4  -1   88.89   16.80
  -9   4  -1   70.69   18.20
   9   4   1  108.89   18.10
   9   4   1   81.79   19.40
 -10  -4  -1  254.67   28.60
  10  -4   1  304.97   28.70
  10   4   1  279.07   25.90
 -10   4  -1  396.56   32.30
 -11  -4  -1  207.48   28.40
  11  -4   1  249.08   28.00
  11   4   1  181.88   25.90
 -12  -5   1   71.79   21.60
  12  -5  -1   80.49   19.40
  12   5  -1   59.79   19.00
 -11  -5   1  252.87   26.50
  11  -5  -1  192.88   23.20
  11   5  -1  227.08   25.40
 -11   5   1  216.28   26.60
  11   5  -1  226.98   32.50
  10  -5  -1   46.30   16.20
 -10  -5   1   17.70   14.40
  10   5  -1   25.90   14.80
 -10   5   1   54.89   18.10
   9  -5  -1   -5.30   13.70
  -9  -5   1    8.10   14.90
  -9   5   1    4.20   15.20
   9   5  -1   10.80   14.20
  -8  -5   1  380.16   22.70
  -8  -5   1  375.66   28.10
   8  -5  -1  404.96   22.40
  -8   5   1  368.16   29.20
   8   5  -1  366.96   21.80
  -8   5   1  365.26   21.50
   7  -5  -1  282.07   18.20
  -7  -5   1  258.87   20.20
  -7  -5   1  289.47   18.30
  -7   5   1  291.47   16.80
   7   5  -1  284.47   17.50
  -7   5   1  281.97   19.00
  -6  -5   1  526.05   26.30
  -6  -5   1  515.75   24.50
   6  -5  -1  492.65   24.40
  -6   5   1  507.35   25.10
  -6   5   1  509.85   23.90
   6   5  -1  490.95   23.80
  -5  -5   1   21.20    7.30
  -5  -5   1   30.80    7.40
  -5   5   1   15.70    6.30
   5   5  -1   14.50    7.40
  -5   5   1   18.80    7.30
   5   5  -1   25.40    7.00
  -4  -5   1 1387.66   54.49
   4  -5  -1 1378.66   55.19
  -4  -5   1 1389.56   55.29
   4   5  -1 1389.26   54.29
  -4   5   1 1364.96   54.59
  -4   5   1 1362.86   55.09
  -4   5   1 1346.57   55.39
   3  -5  -1  974.10   39.70
  -3  -5   1  949.11   38.50
   3  -5  -1  913.71   38.70
  -3   5   1  969.10   39.50
   3   5  -1  956.90   38.00
   3   5  -1  935.31   39.20
  -3   5   1  978.60   38.60
  -3   5   1  927.01   38.20
   2  -5  -1 1080.69   41.90
  -2  -5   1  941.91   41.60
   2   5  -1 1094.09   41.30
   2   5  -1  999.00   40.80
  -2   5   1 1074.69   41.30
   2   5  -1 1047.50   42.70
   1  -5  -1  307.57   14.10
  -1  -5   1  284.27   13.40
  -1   5   1  300.47   13.80
   0  -5  -1  260.67   14.10
   0  -5   1  271.07   11.60
   1  -5   1   40.20    5.00
  -1   5  -1   39.60    4.60
   1   5   1   43.70    6.80
   1   5   1   49.00    6.50
  -1   5  -1   37.50    7.10
   2  -5   1 1534.45   59.89
  -2  -5  -1 1566.94   60.49
  -2  -5  -1 1445.06   59.59
   2   5   1 1541.95   59.99
  -2   5  -1 1526.15   59.99
  -2   5  -1 1602.34   59.39
   2   5   1 1495.55   60.99
  -3  -5  -1 4765.62  182.98
  -3  -5  -1 4700.03  181.98
   3  -5   1 4805.72  182.48
   3  -5   1 4936.31  183.18
  -3   5  -1 4650.33  181.68
  -3   5  -1 4940.01  182.68
   3   5   1 4693.23  181.88
   3   5   1 4976.10  182.28
  -3   5  -1 4709.63  181.98
  -4  -5  -1  483.35   23.80
   4  -5   1  456.95   26.80
   4  -5   1  503.25   23.50
   4   5   1  464.05   22.20
  -4   5  -1  470.95   22.20
  -4   5  -1  479.05   23.70
  -4   5  -1  467.35   22.00
  -5  -5  -1   86.69   11.30
  -5  -5  -1   74.09   11.50
  -5   5  -1   85.19    9.40
   5   5   1   68.09    9.00
   6  -5   1  536.85   26.50
  -6  -5  -1  561.34   28.60
  -6  -5  -1  550.34   26.50
  -6   5  -1  547.45   25.60
   6   5   1  503.35   26.00
   6   5   1  550.24   25.40
  -6   5  -1  564.84   27.30
  -7  -5  -1  122.59   15.00
  -7  -5  -1  134.19   19.60
   7  -5   1  164.08   14.90
   7   5   1  139.19   13.60
   7   5   1  147.09   13.50
  -7   5  -1  140.79   18.40
  -7   5  -1  182.18   15.10
  -8  -5  -1  479.85   37.10
  -8  -5  -1  484.15   27.50
   8  -5   1  486.95   27.40
   8   5   1  452.25   27.10
  -8   5  -1  525.95   27.00
  -8   5  -1  436.66   38.50
   8   5   1  458.25   27.80
   9  -5   1  151.78   18.90
  -9  -5  -1  116.09   17.90
  -9   5  -1   96.29   18.80
   9   5   1  120.69   19.20
  10  -5   1   26.00   17.50
 -10  -5  -1   30.80   16.60
  10   5   1   10.80   16.10
 -10   5  -1   47.60   22.90
 -11  -5  -1  133.99   23.30
  11  -5   1  134.89   23.00
  11   5   1  169.58   22.30
 -12  -6   1  127.09   21.60
  12  -6  -1  108.19   20.10
  12   6  -1  125.39   20.70
 -11  -6   1  476.75   32.60
  11  -6  -1  504.45   35.50
  11   6  -1  561.54   33.40
 -11   6   1  479.15   41.00
 -10  -6   1   55.69   16.30
  10  -6  -1   67.59   16.70
 -10   6   1   23.00   17.60
  10   6  -1   35.50   21.90
  10   6  -1   51.29   15.60
  -9  -6   1   56.69   15.10
   9  -6  -1   57.29   16.50
   9   6  -1   29.90   14.50
  -9   6   1   84.29   17.60
  -8  -6   1  -11.60   13.70
   8  -6  -1    3.80    8.60
  -8  -6   1   11.30    8.60
   8   6  -1   15.10    8.50
  -8   6   1  -16.30   15.00
  -8   6   1    9.00    8.80
  -7  -6   1    8.00   10.70
   7  -6  -1    3.70    7.80
  -7  -6   1    8.50    7.90
  -7   6   1    3.30   10.10
   7   6  -1   14.90    7.40
  -7   6   1   15.60    7.90
   6  -6  -1  826.22   37.10
  -6  -6   1  885.51   37.10
  -6  -6   1  834.32   38.40
  -6   6   1  839.72   37.70
  -6   6   1  841.62   36.30
   6   6  -1  842.92   36.50
  -5  -6   1   14.90    7.20
   5  -6  -1   10.60    7.60
  -5  -6   1   -5.60    7.10
   5   6  -1    4.00    5.80
  -5   6   1    5.80    5.60
  -5   6   1   -4.80    5.60
  -4  -6   1  622.74   27.20
   4  -6  -1  612.64   27.00
  -4  -6   1  590.74   26.20
  -4   6   1  566.44   27.20
  -4   6   1  588.24   25.90
  -4   6   1  590.84   26.50
   4   6  -1  576.84   25.80
  -3  -6   1 1159.68   45.60
   3  -6  -1 1142.59   47.70
  -3  -6   1 1228.38   46.50
   3  -6  -1 1139.79   46.40
  -3   6   1 1192.18   46.20
   3   6  -1 1165.78   45.60
   3   6  -1 1077.59   47.00
  -3   6   1 1145.19   45.90
  -3   6   1 1096.29   46.20
  -2  -6   1   43.00    6.20
   2  -6  -1   41.90    6.80
   2   6  -1   45.70    6.50
   2   6  -1   39.70    7.30
   2   6  -1   44.00    6.00
  -2   6   1   43.30    6.70
  -2   6   1   50.19    6.60
   1  -6  -1   32.30    6.50
  -1  -6   1   28.30    5.00
   1  -6  -1   31.20    5.50
   1   6  -1   31.10    6.90
  -1   6   1   27.20    4.60
   0  -6  -1  137.39   10.10
   0  -6   1  136.09    7.60
   0  -6  -1  129.99   10.00
   0   6   1  159.58   12.20
   0   6  -1  150.48    9.10
  -1  -6  -1   16.70    5.30
  -1  -6  -1   22.50    5.50
   1  -6   1   16.00    4.10
   1   6   1   22.90    5.70
  -1   6  -1   13.70    3.30
   1   6   1   15.80    6.60
  -1   6  -1   19.70    5.90
   2  -6   1 1335.47   51.89
  -2  -6  -1 1292.47   51.59
  -2  -6  -1 1315.67   52.49
  -2   6  -1 1296.07   50.89
   2   6   1 1243.38   53.49
  -2   6  -1 1249.77   51.89
   2   6   1 1312.57   51.89
   2   6   1 1389.66   52.59
   3  -6   1   66.99    9.70
   3  -6   1   73.19   10.70
  -3  -6  -1   78.29    8.80
  -3  -6  -1   76.69   10.10
  -3   6  -1   60.89    8.90
   3   6   1   73.69    9.00
  -3   6  -1   74.89    9.70
  -3   6  -1   77.09    9.30
   3   6   1   93.79    9.30
  -4  -6  -1  307.97   16.70
   4  -6   1  272.77   17.70
   4  -6   1  273.47   26.50
  -4  -6  -1  289.07   17.70
   4   6   1  306.67   16.60
  -4   6  -1  283.27   17.30
  -4   6  -1  271.57   15.60
  -4   6  -1  281.97   15.80
   4   6   1  290.97   15.50
  -5  -6  -1   19.80    7.90
   5  -6   1   13.80    8.30
  -5  -6  -1   13.80    7.60
  -5   6  -1   16.90    5.30
   5   6   1   12.20    7.60
  -6  -6  -1  224.78   20.50
   6  -6   1  295.67   18.30
  -6  -6  -1  291.37   17.40
  -6   6  -1  249.88   17.40
   6   6   1  250.37   16.50
   6   6   1  258.57   17.00
  -6   6  -1  272.57   15.80
  -7  -6  -1  126.39   20.40
  -7  -6  -1  102.29   13.20
  -7   6  -1  113.19   13.70
   7   6   1   94.79   13.00
  -7   6  -1  113.09   15.00
   7   6   1  104.89   14.50
  -8  -6  -1  123.49   24.80
   8  -6   1  120.69   16.20
  -8   6  -1  147.49   17.70
  -9  -6  -1    4.40   14.00
   9  -6   1    7.60   14.60
  -9   6  -1   41.10   18.70
   9   6   1   -1.80   14.50
  10  -6   1  132.29   21.90
 -10  -6  -1  122.19   19.70
  10   6   1  170.48   23.00
 -11  -6  -1  142.99   24.80
  11  -6   1  121.19   24.10
  11   6   1  128.09   20.40
  11   6   1  123.29   45.10
  12  -7  -1  -14.60   18.90
 -12  -7   1   23.20   18.70
  12   7  -1    2.60   19.90
 -11  -7   1   28.50   18.30
  11  -7  -1   45.40   18.70
  11   7  -1   26.30   37.40
  11   7  -1   64.29   18.00
 -10  -7   1   50.99   26.90
  10  -7  -1   50.69   17.50
  10   7  -1   34.90   15.80
  10   7  -1   50.19   22.50
 -10   7   1  102.19   19.50
  -9  -7   1   88.39   16.80
   9  -7  -1  101.19   17.60
  -9   7   1   76.79   16.40
   9   7  -1   88.39   16.40
  -8  -7   1 1505.65   62.29
   8  -7  -1 1493.05   62.19
  -8  -7   1 1377.26   66.69
   8   7  -1 1487.45   61.09
  -8   7   1 1446.06   60.49
  -8   7   1 1380.16   65.99
  -7  -7   1 1378.76   56.89
   7  -7  -1 1373.36   57.19
  -7  -7   1 1368.66   59.69
  -7   7   1 1319.77   58.79
   7   7  -1 1265.67   55.59
  -7   7   1 1375.46   55.99
  -6  -7   1  223.38   17.10
   6  -7  -1  227.58   15.80
  -6  -7   1  220.68   15.70
  -6   7   1  221.68   14.30
  -6   7   1  202.58   15.00
   6   7  -1  216.58   14.50
  -5  -7   1   18.90    7.20
   5  -7  -1   21.50    7.80
  -5  -7   1   19.30    7.00
  -5   7   1   19.30    7.30
  -5   7   1   10.90    5.60
  -5   7   1   17.60    9.50
   5   7  -1    9.90    6.50
   4  -7  -1   81.09   10.00
  -4  -7   1   59.99    9.90
  -4  -7   1   71.09    9.30
  -4   7   1   72.59   10.60
  -4   7   1   68.89    8.80
  -4   7   1   74.59   10.50
  -3  -7   1   12.10    5.60
   3  -7  -1   13.50    8.90
  -3  -7   1   11.40    5.30
   3  -7  -1    9.90    6.40
   3   7  -1   15.20    7.60
  -3   7   1   10.30    5.20
   3   7  -1   21.30    5.30
  -3   7   1   10.40    6.90
  -3   7   1    2.40    5.50
   3   7  -1   -1.00   10.30
  -2  -7   1   36.50    6.40
   2  -7  -1   48.00    8.70
  -2  -7   1   34.10    5.20
   2  -7  -1   52.19    7.80
  -2   7   1   38.30    7.10
  -2   7   1   34.90    5.80
   2   7  -1   21.00    7.20
   2   7  -1   29.70    5.30
  -2   7   1   34.50    6.80
  -1  -7   1 1075.69   41.80
   1  -7  -1 1020.60   42.30
   1  -7  -1 1072.69   42.60
   1   7  -1 1053.09   43.00
  -1   7   1 1037.60   42.50
   0  -7   1    4.50    3.30
   0  -7  -1    8.90    4.60
   0  -7  -1    2.30    5.60
   0  -7  -1    5.80    5.40
   0   7  -1    9.20    5.60
   0   7   1    2.20    6.00
  -1  -7  -1  100.69    9.70
  -1  -7  -1  122.39    9.10
   1  -7   1  109.79    8.30
   1   7   1  119.39   11.30
  -1   7  -1  117.49    7.10
  -1   7  -1  110.69    9.60
   1   7   1  103.49    9.30
  -2  -7  -1  107.79   10.20
   2  -7   1  112.59   10.20
  -2  -7  -1  114.39   10.00
  -2   7  -1  112.79    9.90
   2   7   1  103.19   11.10
   2   7   1  103.39   10.00
  -2   7  -1  108.89    7.90
  -3  -7  -1  881.11   38.10
  -3  -7  -1  886.61   37.10
   3  -7   1  835.52   38.20
   3  -7   1  888.71   39.10
   3   7   1  875.01   36.80
  -3   7  -1  805.52   36.70
  -3   7  -1  897.01   36.70
   3   7   1  925.91   37.50
  -3   7  -1  951.60   37.80
  -4  -7  -1  168.38   13.30
  -4  -7  -1  168.68   14.50
   4  -7   1  200.08   15.30
  -4   7  -1  187.58   13.10
  -4   7  -1  169.28   14.40
  -4   7  -1  189.78   11.90
   4   7   1  176.18   13.40
   4   7   1  186.98   13.00
  -5  -7  -1  642.24   28.90
  -5  -7  -1  602.84   30.20
   5  -7   1  591.34   29.70
  -5   7  -1  613.04   28.10
   5   7   1  590.84   28.40
  -5   7  -1  629.84   29.60
  -6  -7  -1  141.09   12.50
   6  -7   1  144.19   14.50
  -6  -7  -1  109.19   16.70
  -6   7  -1  121.19   13.20
  -6   7  -1  134.29   14.70
   6   7   1  126.09   13.00
   6   7   1  120.49   13.50
   7  -7   1 1474.15   60.49
  -7  -7  -1 1451.35   64.29
  -7  -7  -1 1459.55   60.09
   7   7   1 1441.46   59.69
  -7   7  -1 1395.16   58.69
  -7   7  -1 1175.68   73.99
   8  -7   1  272.07   25.30
  -8  -7  -1  285.87   27.40
  -8   7  -1  238.58   23.10
   8   7   1  275.37   26.30
   9  -7   1   34.90   17.20
  -9  -7  -1   37.70   16.30
   9   7   1   39.70   15.10
 -10  -7  -1   39.80   17.00
  10  -7   1   17.50   17.70
  10   7   1   13.60   16.20
  11  -7   1   18.60   23.10
  11   7   1   -1.60   26.10
  11   7   1    1.50   29.80
 -11  -8   1    5.70   18.70
  11  -8  -1  -12.50   18.20
  11   8  -1    6.40   17.60
  10  -8  -1   30.40   17.30
 -10  -8   1   31.40   16.40
  10   8  -1   -7.10   14.40
 -10   8   1   31.10   21.70
  10   8  -1   33.90   21.70
   9  -8  -1   -2.90   13.00
  -9  -8   1    5.00   13.60
   9   8  -1    7.30   13.30
   9   8  -1    5.70   18.20
  -9   8   1   12.80   14.50
  -8  -8   1  352.96   26.30
  -8  -8   1  261.67   32.70
   8  -8  -1  350.96   22.60
  -8   8   1  331.97   21.10
   8   8  -1  308.27   20.90
  -7  -8   1  104.29   12.40
  -7  -8   1   88.19   14.90
   7  -8  -1  103.59   13.90
  -7   8   1   85.29   16.10
   7   8  -1   98.89   11.30
  -7   8   1  113.39   12.90
   6  -8  -1  225.98   15.80
  -6  -8   1  233.88   15.80
   6   8  -1  247.48   14.70
  -6   8   1  241.28   16.10
  -6   8   1  204.38   14.80
  -5  -8   1  433.46   23.30
   5  -8  -1  450.85   22.40
  -5  -8   1  424.66   21.50
  -5   8   1  432.66   23.40
  -5   8   1  446.76   21.00
  -5   8   1  450.25   21.80
   5   8  -1  412.06   21.40
   4  -8  -1   53.69    9.50
  -4  -8   1   56.29    8.30
  -4  -8   1   49.20    8.10
   4   8  -1   41.20    9.60
  -4   8   1   57.29    8.40
  -4   8   1   54.49    9.50
  -4   8   1   32.60    6.50
   4   8  -1   57.99    7.40
   3  -8  -1 1670.83   70.39
   3  -8  -1 1767.32   68.39
  -3  -8   1 1637.44   67.09
  -3  -8   1 1699.63   68.19
   3   8  -1 1744.93   69.59
  -3   8   1 1737.73   67.39
  -3   8   1 1762.32   67.89
  -3   8   1 1781.22   68.29
   3   8  -1 1683.13   67.19
   2  -8  -1 1801.72   72.19
  -2  -8   1 1835.82   70.89
  -2  -8   1 1831.32   70.29
   2  -8  -1 1721.83   71.19
  -2   8   1 1849.31   70.59
   2   8  -1 1850.71   71.99
  -2   8   1 1828.42   70.89
  -2   8   1 1774.32   71.09
  -1  -8   1    2.50    5.40
  -1  -8   1    4.30    3.50
  -1  -8   1    2.30    3.90
   1  -8  -1   -0.20    5.60
   1  -8  -1    2.70    5.80
   1  -8  -1    5.80    5.20
  -1   8   1    8.70    5.70
   1   8  -1    4.40    4.40
   0  -8   1 1866.51   72.59
   0  -8  -1 1904.81   72.59
   0  -8   1 1945.81   72.09
   0  -8  -1 1815.72   73.29
   0  -8   1 1776.42   72.09
   0  -8  -1 1869.31   72.79
   0   8   1 1879.31   73.39
   0   8  -1 1846.52   72.89
   1  -8   1  764.52   33.60
  -1  -8  -1  877.21   35.00
  -1  -8  -1  824.32   34.00
   1  -8   1  805.02   33.80
  -1   8  -1  830.62   34.30
   1   8   1  806.92   35.10
  -2  -8  -1  729.23   30.80
   2  -8   1  678.33   30.70
  -2  -8  -1  651.93   29.30
   2   8   1  708.23   30.30
  -2   8  -1  716.03   30.20
  -2   8  -1  678.93   28.50
   2   8   1  645.84   30.10
   3  -8   1   87.39   12.20
  -3  -8  -1   89.19   10.90
   3  -8   1   81.79   12.70
  -3  -8  -1   84.49   10.20
  -3   8  -1   79.99    9.60
  -3   8  -1   92.99   10.80
   3   8   1   80.79   10.00
   4  -8   1  244.18   17.80
  -4  -8  -1  240.68   16.50
  -4  -8  -1  223.48   15.10
  -4   8  -1  238.88   15.70
   4   8   1  238.48   16.00
   4   8   1  230.88   15.20
  -4   8  -1  244.98   16.10
  -4   8  -1  227.18   13.60
  -5  -8  -1  166.88   13.20
   5  -8   1  146.99   15.60
  -5  -8  -1  169.78   15.90
  -5   8  -1  192.88   14.00
   5   8   1  153.18   15.60
   5   8   1  177.28   13.60
  -5   8  -1  175.08   12.40
  -5   8  -1  182.78   14.70
  -6  -8  -1  498.25   24.80
   6  -8   1  489.05   25.50
  -6  -8  -1  452.05   27.50
  -6   8  -1  443.26   25.40
   6   8   1  419.56   25.50
   6   8   1  482.15   24.40
  -6   8  -1  468.85   23.90
  -7  -8  -1  238.78   27.40
   7  -8   1  274.77   20.50
  -7  -8  -1  286.27   20.00
   7   8   1  303.67   19.30
  -7   8  -1  243.28   21.50
  -8  -8  -1  155.18   20.40
   8   8   1  161.38   23.00
  -9  -8  -1   74.49   17.30
   9  -8   1  100.59   19.70
   9   8   1   69.99   16.70
  10  -8   1   23.60   19.40
 -10  -8  -1    3.30   17.40
  10   8   1   22.90   16.80
  10   8   1   22.00   22.50
  11  -8   1    9.30   22.50
 -11  -8  -1   -5.90   25.90
  11   8   1  -10.40   18.80
  11   8   1    2.30   30.30
 -11  -9   1   17.90   18.20
  11  -9  -1   14.80   22.30
  11   9  -1  -29.20   29.30
 -10  -9   1   20.50   16.20
  10  -9  -1   29.50   17.80
  10   9  -1   27.50   15.90
  10   9  -1    1.30   22.20
   9  -9  -1   27.40   16.50
  -9  -9   1   18.20   14.00
   9   9  -1   11.50   14.10
   9   9  -1   -3.40   17.80
  -9   9   1   11.10   17.50
  -8  -9   1  444.96   32.20
   8  -9  -1  456.85   31.60
  -8   9   1  543.65   27.10
   8   9  -1  444.26   31.00
  -7  -9   1  135.69   20.90
   7  -9  -1  127.49   14.10
  -7  -9   1  107.19   13.80
  -7   9   1  123.99   13.90
  -7   9   1  107.99   16.00
   7   9  -1  120.09   11.80
   7   9  -1  119.69   16.30
  -6  -9   1   67.19   12.10
   6  -9  -1   90.89   12.70
  -6  -9   1   94.19   11.70
   6   9  -1   93.59   13.10
  -6   9   1   79.29   10.40
   6   9  -1   84.09   10.80
  -6   9   1   67.79    9.30
  -5  -9   1   20.20    7.20
  -5  -9   1   10.00    6.80
   5  -9  -1   18.20    9.10
   5   9  -1    9.70    6.40
  -5   9   1   22.40    6.50
  -5   9   1    6.70    8.10
  -5   9   1   19.20    6.70
   5   9  -1   15.20    9.00
  -4  -9   1  386.76   21.10
   4  -9  -1  425.16   22.10
  -4  -9   1  392.36   20.70
  -4   9   1  428.36   20.40
  -4   9   1  428.46   20.00
  -4   9   1  413.36   21.80
   4   9  -1  393.26   20.00
   4   9  -1  392.06   22.20
  -3  -9   1  335.37   18.10
   3  -9  -1  384.56   28.60
  -3  -9   1  370.96   19.10
   3  -9  -1  379.26   19.70
   3   9  -1  348.47   20.90
  -3   9   1  341.37   19.20
  -3   9   1  373.06   18.70
  -3   9   1  333.37   17.60
   3   9  -1  385.96   18.10
   2  -9  -1   98.89   11.80
  -2  -9   1   76.89    9.50
   2  -9  -1   94.69   12.60
  -2  -9   1   92.59    9.60
  -2   9   1   75.29   10.20
   2   9  -1   78.49   11.80
  -2   9   1   78.69    9.50
   1  -9  -1 1271.47   51.89
   1  -9  -1 1097.59   51.89
  -1  -9   1 1368.36   51.19
  -1  -9   1 1318.47   51.69
   1  -9  -1 1319.47   52.89
   1  -9  -1 1332.87   53.09
  -1  -9   1 1250.57   51.19
  -1   9   1 1304.57   52.29
   1   9  -1 1347.67   52.79
  -1   9   1 1294.27   51.59
   0  -9   1   10.60    5.10
   0  -9  -1   10.60    6.30
   0  -9  -1    2.20    5.90
   0  -9   1    1.70    4.80
   0  -9   1    8.40    5.80
   0  -9  -1    7.40    6.60
   0   9  -1    7.50    6.20
   0   9   1   13.10    6.50
  -1  -9  -1  225.18   14.10
   1  -9   1  225.38   14.00
   1  -9   1  218.78   13.40
  -1  -9  -1  256.87   15.00
  -1  -9  -1  234.58   14.40
   1   9   1  218.68   15.30
  -1   9  -1  223.28   14.20
  -2  -9  -1   83.69   10.30
   2  -9   1   91.39   11.20
  -2  -9  -1   73.09   11.10
  -2   9  -1   67.49    9.20
   2   9   1   83.39    9.90
  -2   9  -1   74.79    8.20
   3  -9   1   -0.40   12.50
  -3  -9  -1   16.90    7.80
  -3  -9  -1   17.40    7.60
   3  -9   1   34.40   11.20
  -3   9  -1   18.20    6.40
  -3   9  -1   19.70    7.00
   3   9   1   11.10    7.30
   3   9   1   13.90    8.80
  -4  -9  -1  195.38   16.00
  -4  -9  -1  188.58   13.70
   4  -9   1  188.48   17.60
  -4   9  -1  198.18   14.70
   4   9   1  194.58   15.60
   4   9   1  183.58   13.70
  -4   9  -1  177.48   12.10
  -5  -9  -1   21.90   10.70
  -5  -9  -1   24.50    8.30
   5  -9   1   37.20   10.70
   5   9   1   36.80    8.30
  -5   9  -1   52.89    9.40
   5   9   1   12.30   12.10
  -5   9  -1   26.90    7.50
  -5   9  -1   12.70   10.90
  -6  -9  -1   37.40    8.90
   6  -9   1   48.00   11.60
  -6  -9  -1   41.80   13.10
   6   9   1   36.70    9.10
  -7  -9  -1  650.23   32.00
  -7  -9  -1  563.54   39.00
   7  -9   1  613.34   32.20
   7   9   1  625.34   31.40
  -8  -9  -1  159.18   20.50
   8  -9   1  183.08   24.40
   8   9   1  164.78   21.80
   9  -9   1    9.70   18.20
  -9  -9  -1    8.70   15.10
   9   9   1   -8.80   18.10
   9   9   1  -14.30   14.70
 -10  -9  -1   14.50   18.00
  10  -9   1    0.80   20.40
  10   9   1   15.00   15.60
  10   9   1   29.20   24.00
  11  -9   1    8.50   23.70
 -11  -9  -1  -21.10   21.60
  11   9   1   15.80   30.60
  11   9   1   30.20   19.80
  11 -10  -1   -5.70   20.50
 -11 -10   1  -12.90   29.00
  11  10  -1  -12.40   20.20
  11  10  -1  -59.49   29.10
 -10 -10   1   10.20   15.20
  10 -10  -1   -2.20   17.70
  10  10  -1  -30.50   20.90
  10  10  -1  -18.20   14.80
  -9 -10   1   47.40   14.60
   9 -10  -1   46.70   16.60
   9  10  -1   40.50   15.00
   9  10  -1   31.40   19.00
  -8 -10   1 1053.09   49.80
   8 -10  -1  995.80   52.49
   8  10  -1 1053.39   48.10
   8  10  -1 1019.50   53.49
   7 -10  -1  538.25   28.80
  -7 -10   1  536.55   28.00
  -7 -10   1  485.85   35.70
   7  10  -1  503.35   29.60
   7  10  -1  577.04   26.80
  -7  10   1  539.25   27.40
  -6 -10   1  659.13   34.50
   6 -10  -1  659.43   31.50
  -6 -10   1  675.03   30.50
  -6  10   1  667.23   30.20
   6  10  -1  672.23   29.80
   6  10  -1  606.84   32.90
  -6  10   1  562.04   31.70
  -5 -10   1  122.19   14.50
   5 -10  -1  137.59   14.20
  -5 -10   1  125.69   11.40
  -5  10   1  131.49   12.30
  -5  10   1  111.99   14.40
   5  10  -1  116.19   13.80
   5  10  -1  105.69   11.60
  -5  10   1  142.49   12.60
  -4 -10   1  751.02   33.10
  -4 -10   1  799.12   34.70
   4  10  -1  765.62   32.60
  -4  10   1  732.73   34.10
  -4  10   1  766.82   33.20
  -4  10   1  758.92   33.00
   4  10  -1  754.02   35.50
  -3 -10   1  364.56   21.50
  -3 -10   1  422.16   22.00
   3 -10  -1  448.26   23.20
  -3  10   1  478.85   21.50
  -3  10   1  465.65   22.30
  -3  10   1  455.55   20.90
   3  10  -1  443.26   23.10
   2 -10  -1 3589.34  141.09
   2 -10  -1 3628.44  143.39
  -2 -10   1 3614.14  141.09
  -2 -10   1 3664.53  140.09
  -2  10   1 3716.53  140.09
   2  10  -1 3710.03  142.09
  -2  10   1 3750.82  141.19
   1 -10  -1 2891.21  112.39
  -1 -10   1 2998.50  110.39
   1 -10  -1 2691.63  110.89
  -1 -10   1 2927.91  110.39
   1 -10  -1 2900.01  112.39
  -1 -10   1 3023.70  111.09
   1 -10  -1 2859.01  110.89
  -1  10   1 2918.01  111.39
   1  10  -1 2718.63  112.59
  -1  10   1 2754.22  110.09
   0 -10   1  526.85   24.30
   0 -10   1  499.55   25.80
   0 -10  -1  566.84   26.50
   0 -10  -1  553.04   26.40
   0 -10  -1  522.65   25.60
   0 -10  -1  558.74   25.30
   0 -10   1  587.94   25.20
   0  10   1  548.35   25.80
   0  10  -1  517.15   26.30
  -1 -10  -1 6682.43  240.18
  -1 -10  -1 6034.10  239.78
  -1 -10  -1 6251.97  240.18
  -1 -10  -1 6128.39  238.78
   1 -10   1 6427.26  239.68
  -2 -10  -1 1586.84   65.69
   2 -10   1 1640.44   71.59
  -2 -10  -1 1630.94   64.39
   2  10   1 1604.04   65.69
  -2  10  -1 1590.34   64.89
  -3 -10  -1    9.90    7.70
   3 -10   1   18.00   11.80
  -3 -10  -1    0.70    6.60
   3 -10   1   12.50   14.30
   3  10   1   -0.30    6.40
   3  10   1    1.70    9.30
  -3  10  -1    3.70    6.60
  -3  10  -1    0.90    6.20
   4 -10   1   36.30   11.50
  -4 -10  -1   16.80    6.30
  -4 -10  -1   22.80    7.90
   4  10   1    7.40    8.00
  -4  10  -1   19.20    7.70
  -4  10  -1   35.20    6.60
  -5 -10  -1   90.49   11.80
  -5 -10  -1  118.89   16.40
   5 -10   1  133.59   16.20
   5  10   1   97.19   12.70
  -5  10  -1  120.39   13.20
  -6 -10  -1  657.13   33.10
   6 -10   1  665.73   34.60
  -6 -10  -1  684.03   37.80
   6  10   1  687.43   32.70
  -7 -10  -1  580.14   46.20
   7 -10   1  814.52   37.40
  -8 -10  -1 1048.70   49.70
   8 -10   1 1013.80   52.79
   8  10   1 1059.49   49.20
   8  10   1  957.90   52.89
   9 -10   1   85.39   22.70
  -9 -10  -1   77.09   18.10
   9  10   1   93.29   23.00
   9  10   1   81.79   17.00
 -10 -10  -1   25.10   18.60
  10 -10   1  -11.90   22.50
  10  10   1   13.50   17.60
  10  10   1   23.50   24.50
 -11 -10  -1   27.50   21.50
  11 -10   1   -1.60   25.50
  11  10   1   14.30   20.40
  11  10   1  -39.50   27.70
  11 -11  -1  -18.10   21.20
 -11 -11   1   10.30   17.40
  11  11  -1  -14.70   28.30
 -10 -11   1   61.59   17.80
  10 -11  -1   75.69   21.30
  10  11  -1   81.89   17.40
  10  11  -1   39.80   23.30
  -9 -11   1   -6.10   13.90
   9 -11  -1   11.20   19.50
   9  11  -1  -18.90   18.60
   9  11  -1   12.50   14.80
   8 -11  -1  132.29   21.20
  -8 -11   1  155.88   21.40
   8  11  -1  148.69   17.50
   8  11  -1  131.29   22.70
   7 -11  -1  525.95   30.00
  -7 -11   1  538.25   29.50
   7  11  -1  566.44   32.30
   7  11  -1  493.75   27.00
   6 -11  -1   36.00   11.00
  -6 -11   1   28.40    7.90
  -6 -11   1   26.90   13.60
  -6  11   1   20.70   10.40
   6  11  -1   25.60   11.00
  -6  11   1   11.50   13.00
  -5 -11   1   68.79   12.20
  -5 -11   1   59.59    9.80
   5 -11  -1   87.49   12.10
   5  11  -1   99.09   10.30
  -5  11   1   97.29   12.90
   5  11  -1   56.19   11.90
  -5  11   1   61.59   11.60
   4 -11  -1    9.80    8.70
  -4 -11   1   18.80    7.90
  -4 -11   1   29.20    6.60
  -4  11   1   12.50    8.20
  -4  11   1   30.40    6.60
  -4  11   1   22.60    9.00
   4  11  -1   21.40    8.40
  -3 -11   1   35.30    8.30
   3 -11  -1   17.90    9.70
  -3 -11   1   21.80    7.40
  -3  11   1   41.50    8.10
   3  11  -1   20.60    9.20
  -3  11   1   14.30    5.60
  -3  11   1   16.10    7.90
   2 -11  -1 1572.44   68.49
  -2 -11   1 1518.85   60.69
   2 -11  -1 1442.66   61.09
  -2 -11   1 1492.85   60.89
   2 -11  -1 1484.35   62.79
  -2  11   1 1481.55   60.79
   2  11  -1 1520.85   61.79
   1 -11  -1  109.89   12.00
  -1 -11   1  139.59   11.50
   1 -11  -1  125.69   14.20
  -1 -11   1  127.09   12.20
   1 -11  -1  159.38   18.50
   1 -11  -1  134.59   13.70
  -1 -11   1  140.49   11.50
  -1  11   1  113.19   12.10
   1  11  -1  115.99   12.20
   0 -11  -1   53.69    9.70
   0 -11   1   41.20    7.40
   0 -11   1   52.09    7.70
   0 -11   1   49.80    9.30
   0 -11  -1   42.90   11.70
   0 -11  -1   38.60    8.40
   0 -11  -1   44.80    8.50
   0  11  -1   45.10    8.60
   0  11   1   42.00    9.00
   1 -11   1   29.50   15.80
  -1 -11  -1   13.60    7.40
  -1 -11  -1   -0.60    9.00
  -1 -11  -1    1.90    6.80
  -1 -11  -1   -2.50   10.40
  -1  11  -1    2.90    7.80
   1  11   1   22.80    8.40
  -2 -11  -1 1997.10   77.89
  -2 -11  -1 1844.92   75.89
  -2 -11  -1 1914.51   78.79
  -2 -11  -1 1836.92   75.69
   2 -11   1 1891.81   78.89
   2  11   1 1988.30   77.99
  -2  11  -1 1952.20   76.79
  -3 -11  -1  277.77   18.70
  -3 -11  -1  266.47   16.60
  -3  11  -1  288.57   17.50
   3  11   1  273.87   17.40
   3  11   1  269.97   19.10
  -4 -11  -1   -1.80    6.70
  -4 -11  -1   -0.20    9.60
   4 -11   1    2.20   12.70
   4  11   1   17.00    7.30
   4  11   1    9.00    7.50
  -4  11  -1   16.50    7.70
   5 -11   1  201.38   20.80
  -5 -11  -1  192.58   20.40
  -5 -11  -1  216.18   16.70
  -5  11  -1  189.68   16.50
   5  11   1  222.28   16.80
   5  11   1  195.38   17.30
  -6 -11  -1   35.30   16.30
   6 -11   1   27.20   13.70
  -6 -11  -1   23.50    9.50
   6  11   1   46.60   12.00
   6  11   1   47.60   10.50
   7 -11   1  135.69   17.50
  -7 -11  -1  108.49   18.30
   7  11   1   86.79   17.70
   7  11   1   96.49   22.90
   8 -11   1   -2.20   21.90
  -8 -11  -1    8.70   15.10
   8  11   1   24.80   18.30
   8  11   1   14.90   14.40
  -9 -11  -1   33.10   17.20
   9 -11   1   50.69   23.90
   9  11   1   47.00   20.50
   9  11   1    8.30   15.80
 -10 -11  -1   25.20   20.50
  10 -11   1   26.00   31.40
  10  11   1   22.90   25.50
  10  11   1   13.50   18.70
 -11 -12   1   -0.50   18.80
  11 -12  -1   26.60   24.70
  11  12  -1  -41.00   31.90
  10 -12  -1  129.39   25.60
 -10 -12   1   95.59   20.70
  10  12  -1  103.49   26.40
  -9 -12   1    6.30   14.10
   9 -12  -1   31.30   20.70
   9  12  -1   27.30   21.40
   9  12  -1   28.30   15.20
  -8 -12   1   30.40   14.10
   8 -12  -1   50.89   19.50
   8  12  -1   46.80   13.80
   8  12  -1   52.79   18.60
   7 -12  -1   93.09   16.10
  -7 -12   1   82.69   17.60
   7  12  -1   94.89   21.80
  -6 -12   1  116.89   17.60
   6 -12  -1  102.49   14.30
  -6 -12   1  114.29   13.60
  -6  12   1  131.59   18.80
   6  12  -1  109.99   14.90
   6  12  -1  126.39   12.20
  -5 -12   1   83.79   14.40
   5 -12  -1   85.99   12.70
  -5 -12   1   94.49   11.50
   5  12  -1   94.49   13.30
  -5  12   1  104.19   13.30
  -4 -12   1  169.18   15.20
   4 -12  -1  168.18   15.90
  -4 -12   1  158.38   13.10
  -4  12   1  140.99   12.80
   4  12  -1  145.59   14.70
  -4  12   1  163.48   14.70
  -3 -12   1  331.27   17.70
   3 -12  -1  362.66   21.30
  -3 -12   1  326.77   19.70
  -3  12   1  310.57   19.20
   3  12  -1  349.27   20.50
   2 -12  -1  489.15   27.10
  -2 -12   1  497.65   24.40
   2 -12  -1  544.85   28.10
  -2 -12   1  527.65   25.50
   2  12  -1  557.24   26.50
  -2  12   1  503.85   25.20
  -1 -12   1   12.70    7.10
   1 -12  -1   22.70    8.50
   1 -12  -1   26.40   16.50
  -1 -12   1   32.40    9.30
   1 -12  -1   27.00   10.10
  -1 -12   1   35.20    7.30
   1 -12  -1   20.30    7.80
   1  12  -1   29.70    8.30
  -1  12   1   30.20    8.40
   0 -12  -1 1595.54   68.89
   0 -12   1 1686.63   66.59
   0 -12  -1 1643.64   67.39
   0 -12   1 1581.44   66.99
   0 -12  -1 1671.43   65.79
   0 -12   1 1739.73   65.59
   0 -12  -1 1521.15   65.99
   0  12   1 1643.54   66.59
   0  12  -1 1660.13   66.69
  -1 -12  -1  330.27   19.30
   1 -12   1  303.37   18.70
  -1 -12  -1  289.47   18.80
  -1 -12  -1  302.87   17.40
  -1  12  -1  285.37   17.40
   1  12   1  295.57   18.50
  -2 -12  -1  556.94   29.20
  -2 -12  -1  601.14   28.20
  -2 -12  -1  615.04   27.30
   2  12   1  596.14   29.80
  -2  12  -1  624.64   28.40
  -3 -12  -1  200.28   17.10
  -3 -12  -1  177.68   13.80
  -3  12  -1  209.58   15.00
   3  12   1  209.98   16.80
  -4 -12  -1  225.88   21.60
  -4 -12  -1  292.07   17.00
  -4  12  -1  252.07   18.30
   4  12   1  278.37   19.40
   4  12   1  309.27   17.40
  -5 -12  -1  222.48   17.20
  -5 -12  -1  200.08   21.80
   5 -12   1  236.48   21.80
   5  12   1  270.67   17.50
   5  12   1  266.97   20.60
  -5  12  -1  210.48   19.20
  -6 -12  -1  294.97   32.60
   6 -12   1  395.16   25.80
  -6 -12  -1  354.06   23.10
  -6  12  -1  317.57   23.80
   6  12   1  340.17   21.60
   6  12   1  373.86   27.40
  -7 -12  -1  338.97   28.60
   7  12   1  318.37   33.40
   7  12   1  377.46   27.00
   8 -12   1   81.39   24.10
  -8 -12  -1   58.99   18.20
   8  12   1   33.10   18.90
   8  12   1   42.40   15.20
  -9 -12  -1   -0.20   16.50
   9 -12   1  -19.80   25.90
   9  12   1  -12.70   15.60
   9  12   1    1.70   20.10
  10 -12   1   44.40   48.80
 -10 -12  -1   19.00   32.00
  10  12   1  -16.00   29.40
 -10 -13   1   57.19   20.50
  10 -13  -1   48.90   24.60
  -9 -13   1   53.89   17.00
   9 -13  -1   28.80   21.20
   9  13  -1   55.39   22.30
   8 -13  -1   60.09   19.10
  -8 -13   1   35.80   14.80
   8  13  -1   21.00   17.60
   7 -13  -1  613.24   47.00
  -7 -13   1  698.13   37.40
   7  13  -1  747.63   41.60
  -6 -13   1   -8.30    9.50
   6 -13  -1   21.50   12.10
  -6 -13   1    5.20   16.90
   6  13  -1   10.50   12.20
  -6  13   1    0.20   13.10
  -5 -13   1 1034.80   49.40
  -5 -13   1 1034.40   45.00
   5 -13  -1 1038.00   46.90
   5  13  -1 1038.10   47.90
   4 -13  -1  357.06   22.30
  -4 -13   1  322.07   22.00
  -4 -13   1  337.17   19.20
  -4  13   1  367.76   21.90
   4  13  -1  392.76   22.60
  -3 -13   1   64.99   10.90
   3 -13  -1   82.59   13.70
  -3 -13   1   60.89    9.70
   3  13  -1   75.39   10.50
  -3  13   1   64.69    9.90
   2 -13  -1  562.64   30.60
  -2 -13   1  607.04   28.60
  -2 -13   1  598.84   27.00
   2 -13  -1  538.25   30.00
   2  13  -1  575.44   28.90
  -2  13   1  611.04   28.00
   1 -13  -1  273.67   19.10
  -1 -13   1  259.87   16.20
   1 -13  -1  268.37   20.30
   1 -13  -1  270.17   17.40
  -1 -13   1  300.17   17.00
   1  13  -1  271.97   18.10
  -1  13   1  314.17   17.20
   0 -13   1   49.80    8.50
   0 -13   1   55.39    8.90
   0 -13  -1   47.30    9.90
   0 -13  -1   56.99    8.70
   0  13   1   38.80    7.50
   0  13  -1   45.20    8.40
  -1 -13  -1  621.14   30.50
  -1 -13  -1  600.64   27.50
   1 -13   1  593.34   30.10
  -1  13  -1  593.34   28.80
   1  13   1  600.04   29.50
  -2 -13  -1  218.58   14.50
  -2 -13  -1  229.48   17.70
  -2  13  -1  241.58   15.80
   2  13   1  219.98   17.40
  -3 -13  -1    6.10    7.10
  -3 -13  -1    5.30    9.40
   3  13   1    4.70    9.30
  -3  13  -1  -10.30    6.80
  -4 -13  -1  212.18   15.00
  -4 -13  -1  195.98   20.70
   4  13   1  184.58   18.90
  -4  13  -1  219.28   16.90
  -5 -13  -1  705.43   33.00
  -5 -13  -1  619.24   37.40
  -5  13  -1  659.83   33.50
   5  13   1  676.43   35.90
   6 -13   1   67.39   16.50
  -6 -13  -1   56.29   18.10
   6  13   1   46.20   20.40
  -6  13  -1   59.69   17.20
   6  13   1   54.29   18.50
   7 -13   1   98.59   26.50
  -7 -13  -1   86.79   17.10
   7  13   1   89.59   16.30
   7  13   1  131.59   21.70
  -8 -13  -1   21.50   15.70
   8 -13   1   16.60   26.00
   8  13   1   33.40   19.10
   8  13   1   47.90   16.70
  -9 -13  -1  109.69   19.70
   9 -13   1   65.19   30.40
   9  13   1  126.49   25.90
 -10 -13  -1  104.29   21.00
  10  13   1   71.89   28.90
  10 -14  -1   35.70   27.40
 -10 -14   1    7.20   25.00
  10  14  -1  -33.10   24.80
   9 -14  -1  110.89   25.80
  -9 -14   1   95.29   19.00
   9  14  -1  104.69   22.40
  -8 -14   1   19.10   14.40
   8 -14  -1   24.90   22.40
   8  14  -1   30.50   18.60
   7 -14  -1  154.08   25.50
  -7 -14   1  130.39   19.50
   7  14  -1  139.39   21.60
   6 -14  -1  194.38   21.00
   6  14  -1  174.48   23.50
  -6  14   1  163.68   19.00
  -5 -14   1   38.60    8.50
  -5 -14   1   28.10   15.40
   5 -14  -1   31.60   13.10
  -5  14   1    6.50   11.40
   5  14  -1   15.10   10.30
   4 -14  -1 2239.38   93.79
  -4 -14   1 2322.67   92.09
  -4 -14   1 2306.27   94.99
  -4  14   1 2281.87   93.39
   4  14  -1 2410.66   94.99
   3 -14  -1   25.20   12.10
   3 -14  -1   12.10   12.30
  -3 -14   1    4.70    9.70
  -3 -14   1    7.60    6.90
   3  14  -1   -7.30    7.10
  -3  14   1    8.10    8.60
  -2 -14   1   24.00    6.50
   2 -14  -1    8.80   11.80
  -2 -14   1  -11.60    8.70
   2  14  -1   10.90    8.50
  -2  14   1    9.30    7.10
   1 -14  -1  659.03   29.80
   1 -14  -1  616.64   32.50
  -1 -14   1  637.34   28.60
  -1 -14   1  644.84   30.70
   1  14  -1  613.64   30.60
  -1  14   1  600.94   29.80
   0 -14   1  223.38   16.40
   0 -14  -1  191.08   14.80
   0 -14  -1  195.08   17.10
   0 -14   1  210.68   14.70
   0  14  -1  194.08   15.10
   0  14   1  174.98   14.70
   1 -14   1  596.44   30.40
  -1 -14  -1  499.55   32.00
  -1 -14  -1  613.44   28.00
  -1  14  -1  597.04   28.60
   1  14   1  607.84   29.30
  -2 -14  -1    3.70   10.70
  -2 -14  -1    4.80    7.10
   2 -14   1   -3.20   10.70
  -2  14  -1   -8.10    8.60
   2  14   1    4.70    8.50
  -3 -14  -1  138.09   13.00
  -3 -14  -1  141.09   19.70
  -3  14  -1  139.39   14.10
   3  14   1  130.99   15.10
  -4 -14  -1 1801.52   79.59
  -4 -14  -1 1756.42   74.39
  -4  14  -1 1831.22   75.69
   4  14   1 1911.71   77.99
  -5 -14  -1   -2.80    9.80
  -5 -14  -1  -23.70   18.00
  -5  14  -1   12.80   10.60
   5  14   1   -2.40   10.70
  -6 -14  -1  126.49   19.00
  -6  14  -1  121.29   23.30
   6  14   1  121.49   20.90
  -7 -14  -1   32.90   14.60
   7  14   1   10.20   17.70
  -8 -14  -1   37.30   15.90
   8  14   1   20.00   19.20
  -9 -14  -1   77.39   19.20
   9  14   1   70.39   24.70
 -10 -15   1   18.10   19.20
  10 -15  -1   30.70   30.60
  10  15  -1   36.90   27.20
  -9 -15   1    3.10   16.20
   9  15  -1    7.00   21.30
   8 -15  -1   22.80   24.30
  -8 -15   1   -1.40   14.90
   8  15  -1    4.90   19.00
   7 -15  -1   17.90   22.00
  -7 -15   1   27.70   14.80
   7  15  -1   31.60   17.30
  -6 -15   1   43.40   14.80
   6  15  -1   26.50   16.90
   5 -15  -1   45.10   15.40
  -5 -15   1   65.99   12.20
  -5 -15   1   22.10   20.70
   5  15  -1   34.30   22.60
  -5  15   1   67.99   13.70
   4 -15  -1  142.79   22.70
  -4 -15   1  108.29   13.40
  -4 -15   1   83.59   17.00
   4 -15  -1   88.99   15.40
  -4  15   1  125.19   15.60
   4  15  -1  115.99   15.80
  -3 -15   1  334.47   24.20
   3 -15  -1  349.47   29.20
  -3 -15   1  362.26   20.00
  -3  15   1  372.46   21.90
   3  15  -1  337.27   22.50
  -2 -15   1  238.28   19.80
   2 -15  -1  221.68   23.70
  -2 -15   1  259.47   16.00
  -2  15   1  238.58   17.00
   2  15  -1  219.88   17.70
   1 -15  -1   22.30   11.30
  -1 -15   1   16.00    6.80
  -1 -15   1  -11.10    9.50
   1  15  -1    1.80    7.20
  -1  15   1    3.20    7.70
   0 -15  -1  141.39   13.70
   0 -15   1  100.19   16.60
   0 -15  -1  121.19   17.70
   0 -15   1  130.69   12.80
   0  15  -1  132.39   14.10
   0  15   1  135.09   13.40
  -1 -15  -1   22.20   12.50
   1 -15   1   27.30   13.30
  -1 -15  -1   38.50    8.00
  -1  15  -1   38.80    8.30
   1  15   1   23.20    8.40
  -2 -15  -1   42.20   13.30
  -2 -15  -1   53.09    9.50
   2 -15   1   53.19   13.60
  -2  15  -1   50.89    9.40
   2  15   1   39.80   10.30
  -3 -15  -1  624.54   30.00
  -3 -15  -1  605.94   35.80
   3 -15   1  549.25   37.90
  -3  15  -1  658.13   32.10
   3  15   1  635.94   33.70
  -4 -15  -1   -0.90    8.40
  -4  15  -1   23.00    9.90
   4  15   1   -0.40   10.70
  -5 -15  -1   59.49   16.20
   5  15   1   45.00   19.30
  -6 -15  -1    0.80   14.20
   6  15   1   42.00   17.90
  -6  15  -1   11.60   19.30
  -7 -15  -1   35.00   16.20
   7  15   1   38.20   17.60
  -8 -15  -1    9.90   16.10
   8  15   1   -1.60   19.30
  -9 -15  -1   31.00   24.70
   9 -16  -1  -60.19   34.40
  -9 -16   1    3.80   17.10
  -8 -16   1   -1.00   16.00
   8 -16  -1    2.30   25.80
   8  16  -1    2.80   19.70
  -7 -16   1   25.00   14.40
   7  16  -1   16.10   17.90
   6 -16  -1    4.90   21.50
  -6 -16   1   21.80   13.40
  -6  16   1  -24.40   22.10
   6  16  -1   13.30   16.40
  -5 -16   1   70.79   16.60
   5 -16  -1   79.79   18.70
   5  16  -1   34.40   17.90
  -5  16   1   41.40   18.80
   4 -16  -1  783.02   52.59
  -4 -16   1  826.62   45.90
  -4 -16   1  851.71   38.00
   4  16  -1  770.62   42.80
  -4  16   1  864.71   40.10
  -3 -16   1   93.89   12.30
   3 -16  -1   77.99   19.90
  -3 -16   1   77.69   17.10
   3  16  -1   67.79   11.60
  -3  16   1   67.39   11.70
   2 -16  -1   66.29   18.00
  -2 -16   1   81.49   11.60
  -2 -16   1   64.99   15.60
   2  16  -1   45.10   11.70
  -2  16   1   80.29   10.90
  -1 -16   1  189.88   20.80
  -1 -16   1  190.08   14.50
   1 -16  -1  172.18   24.00
   1  16  -1  166.28   15.70
  -1  16   1  177.98   16.00
   0 -16   1  557.24   32.10
   0 -16  -1  598.94   29.10
   0 -16  -1  639.74   34.20
   0  16  -1  600.84   30.00
   0  16   1  568.94   29.90
   1 -16   1   42.40   15.00
  -1 -16  -1   30.70   14.80
  -1 -16  -1   43.10    9.20
   1  16   1   45.30   10.20
  -1  16  -1   35.90    9.30
   2 -16   1  149.88   24.80
  -2 -16  -1  166.88   23.50
  -2 -16  -1  187.78   14.60
  -2  16  -1  169.18   16.70
   2  16   1  141.59   16.70
  -3 -16  -1    2.80    8.40
  -3 -16  -1   25.40   17.40
   3 -16   1   23.10   21.80
  -3  16  -1    4.40    9.90
   3  16   1   10.30   10.30
   4  16   1  726.13   43.90
  -4  16  -1  762.52   39.30
  -5 -16  -1   40.30   13.60
   5  16   1   49.70   17.80
  -5  16  -1   28.40   18.40
  -6 -16  -1  149.88   21.90
  -6  16  -1  132.89   22.60
   6  16   1  118.89   21.10
  -7 -16  -1   34.60   16.10
   7  16   1   39.00   19.00
  -8 -16  -1   22.60   16.10
   8  16   1    6.50   19.50
  -9 -16  -1   25.60   18.10
   9  16   1   -2.10   21.70
  -9 -17   1   -4.20   18.70
   9  17  -1   22.70   23.80
  -8 -17   1    1.50   16.40
   8  17  -1   19.70   21.70
  -7 -17   1    5.40   13.80
   7  17  -1   -2.50   17.60
  -6 -17   1  -12.60   14.40
  -6  17   1  -31.50   23.70
   6  17  -1    0.90   16.20
  -5 -17   1  642.44   34.90
   5  17  -1  668.03   38.70
  -5  17   1  641.74   43.20
  -4 -17   1  224.48   25.50
   4  17  -1  257.37   27.30
  -3 -17   1   67.99   11.10
   3 -17  -1   26.80   24.90
  -3 -17   1   38.80   20.30
  -3  17   1   70.19   13.00
   2 -17  -1   98.99   22.30
  -2 -17   1   89.29   18.40
  -2  17   1  106.19   15.90
   2  17  -1   91.09   14.70
   1 -17  -1   33.00   17.50
  -1 -17   1   35.10   10.10
  -1 -17   1   90.89   16.90
  -1  17   1   51.69   10.80
   1  17  -1   60.69   11.70
   0 -17  -1  147.89   23.30
   0 -17  -1  109.19   14.40
   0 -17   1  145.69   19.10
   0  17   1  112.09   14.60
   0  17  -1  106.09   14.30
   1 -17   1   29.90   17.70
  -1 -17  -1   36.20    9.90
  -1 -17  -1   60.99   17.90
  -1  17  -1   51.99   11.00
   1  17   1   34.70   10.90
  -2 -17  -1  377.36   35.10
   2 -17   1  423.46   36.30
  -2 -17  -1  365.96   22.40
  -2  17  -1  431.36   26.50
   2  17   1  427.86   27.00
   3  17   1  185.78   25.20
  -4 -17  -1   64.09   15.20
  -4  17  -1   69.89   19.20
   4  17   1   79.49   19.00
  -5 -17  -1  696.83   37.70
   5  17   1  723.13   41.40
  -6 -17  -1    7.60   14.20
   6  17   1   10.90   19.10
  -7 -17  -1    6.60   14.60
   7  17   1   14.50   18.60
  -8 -17  -1    6.20   18.10
   8  17   1    2.90   22.00
  -8 -18   1   71.19   25.30
   8  18  -1   68.69   22.70
  -7 -18   1  101.69   18.10
   7  18  -1  112.99   21.40
  -6 -18   1    2.60   13.40
   6  18  -1    4.40   16.70
  -5 -18   1    5.00   12.50
  -5  18   1  -16.50   21.00
   5  18  -1   17.70   17.30
  -4 -18   1   48.00   14.80
  -4  18   1   10.60   17.90
   4  18  -1   22.20   15.60
  -3 -18   1   33.30   14.70
   3  18  -1   22.10   15.20
  -3  18   1   47.30   20.90
  -2 -18   1   -8.60   18.20
  -2 -18   1  -23.30   23.60
  -2  18   1  -13.20   14.90
   2  18  -1    5.30   15.90
  -1 -18   1   80.39   24.10
  -1 -18   1  133.99   18.20
   1 -18  -1   96.89   25.10
  -1  18   1   90.79   15.60
   0 -18  -1  695.13   46.90
   0 -18   1  685.23   45.90
   0  18  -1  689.63   39.10
   0  18   1  774.22   37.60
   1 -18   1   17.50   24.40
  -1 -18  -1   -2.80   35.10
  -2 -18  -1   37.20   14.60
  -2  18  -1   27.90   16.60
   2  18   1   39.90   17.30
  -3 -18  -1   40.80   13.50
  -3  18  -1   13.10   16.00
   3  18   1   15.30   16.50
  -4 -18  -1   -3.00   12.60
   4  18   1   -5.10   15.00
  -4  18  -1   17.40   16.10
  -5 -18  -1  227.18   23.90
  -5  18  -1  196.58   24.30
   5  18   1  193.08   27.00
  -6 -18  -1   15.70   14.10
   6  18   1    5.50   18.30
  -7 -18  -1   89.19   18.60
   7  18   1   85.09   21.90
  -8 -18  -1   41.10   18.70
   8  18   1   58.29   22.70
  -8 -19   1   84.09   17.70
   8  19  -1   83.49   24.40
  -7 -19   1   51.29   16.80
   7  19  -1   56.79   20.70
  -6 -19   1  243.18   24.80
   6  19  -1  228.28   26.10
  -5 -19   1  123.79   35.50
  -5  19   1  129.69   31.00
   5  19  -1  100.89   20.50
  -4 -19   1    0.30   12.80
  -4  19   1   12.80   18.10
   4  19  -1   21.20   16.60
  -3 -19   1  110.39   15.90
   3  19  -1  120.39   19.40
  -3  19   1  100.49   19.20
  -2 -19   1  108.39   16.90
  -2  19   1  112.39   19.10
   2  19  -1  104.49   18.00
   1  19  -1   86.59   18.30
  -1  19   1   88.79   18.50
   0  19  -1   24.50   16.00
   0  19   1   24.80   16.00
  -1 -19  -1  866.21   41.60
   1  19   1  789.42   43.90
  -1  19  -1  805.22   43.10
  -2 -19  -1  205.48   21.20
   2  19   1  220.48   24.80
  -2  19  -1  218.58   24.50
  -3 -19  -1  129.69   18.30
  -3  19  -1  119.59   18.80
   3  19   1  124.79   20.30
  -4 -19  -1   12.70   13.80
  -4  19  -1    7.80   17.20
   4  19   1    8.70   16.20
  -5 -19  -1  135.29   18.40
   5  19   1  159.38   22.20
  -5  19  -1   86.59   22.40
  -6 -19  -1  467.45   31.20
   6  19   1  436.96   35.50
  -7 -19  -1   -8.70   17.20
   7  19   1    4.90   21.90
  -7 -20   1    3.40   16.50
  -6 -20   1    1.80   15.80
   6  20  -1   -0.30   18.10
  -5 -20   1   18.30   14.20
   5  20  -1    7.70   17.50
  -4 -20   1   19.60   19.70
  -4  20   1   44.90   23.50
   4  20  -1   40.80   18.60
  -3 -20   1   24.60   13.00
   3  20  -1   36.70   16.30
  -3  20   1   21.60   19.30
  -2 -20   1  167.08   24.40
  -2  20   1  164.08   21.50
   2  20  -1  174.08   24.60
   1  20  -1   18.80   15.20
  -1  20   1   47.30   16.70
   0  20  -1   17.80   15.30
   0  20   1  -16.50   14.30
   1  20   1  234.08   24.70
  -1  20  -1  236.18   26.00
  -2 -20  -1   58.09   14.90
  -2  20  -1   86.19   18.20
   2  20   1   59.49   17.40
  -3 -20  -1   14.10   13.00
   3  20   1    7.00   16.60
  -3  20  -1  -10.90   16.10
  -4 -20  -1   60.19   15.60
  -4  20  -1   52.09   20.30
   4  20   1   46.00   18.20
  -5 -20  -1   28.40   14.20
   5  20   1   24.40   16.80
  -5  20  -1  -33.40   22.20
  -6 -20  -1    3.90   15.50
   6  20   1   -4.50   19.20
  -7 -20  -1   42.20   15.70
   7  20   1   12.00   21.60
  -7 -21   1   24.60   16.90
   7  21  -1   73.69   22.40
   6  21  -1  118.29   23.20
  -5 -21   1   32.30   15.50
   5  21  -1   15.90   18.00
  -4 -21   1   19.50   14.70
  -4  21   1   -2.10   23.80
   4  21  -1   31.50   16.90
  -3 -21   1   23.80   16.70
   3  21  -1   37.70   17.10
  -3  21   1   25.60   20.50
  -2  21   1    8.50   19.20
   2  21  -1   16.20   16.10
  -1  21   1  445.76   31.60
   1  21  -1  405.46   31.30
   0  21   1   55.99   17.50
   0  21  -1    5.50   14.30
  -1  21  -1  162.68   21.30
   1  21   1  161.78   21.60
  -2 -21  -1   82.99   18.20
   2  21   1   57.59   18.20
  -2  21  -1   85.59   19.60
  -3 -21  -1   58.89   15.80
   3  21   1   61.69   18.10
  -3  21  -1   60.79   19.40
  -4 -21  -1    7.90   15.00
  -4  21  -1  -19.90   20.50
   4  21   1   36.40   16.60
  -5 -21  -1   68.09   16.00
   5  21   1   25.40   19.60
  -6 -21  -1   99.99   19.20
   6  21   1   43.60   23.00
  -6 -22   1    4.90   16.80
   6  22  -1  -23.10   21.00
  -5 -22   1   86.09   24.10
   5  22  -1   91.19   21.50
  -4 -22   1   33.20   18.30
   4  22  -1   52.49   20.00
   3  22  -1  452.35   34.10
  -3  22   1  392.86   40.00
  -2  22   1   78.59   22.20
   2  22  -1   59.49   18.00
   1  22  -1   23.00   15.90
  -1  22   1   15.20   18.00
   0  22   1  368.86   32.00
   0  22  -1  347.67   29.40
  -1  22  -1   29.30   18.20
   1  22   1   25.40   17.30
   2  22   1   55.59   19.40
  -2  22  -1  101.79   20.40
  -3 -22  -1  171.68   20.50
   3  22   1  149.29   21.70
  -3  22  -1  179.18   24.60
  -4 -22  -1   -4.10   14.70
   4  22   1   42.70   19.30
  -5 -22  -1    1.50   15.90
   5  22   1    4.50   25.70
   5  23  -1   57.69   21.30
   4  23  -1   31.90   28.50
  -3  23   1  232.98   35.90
   3  23  -1  323.37   31.80
   2  23  -1   42.00   19.50
  -2  23   1   36.30   23.30
  -1  23   1   22.60   20.40
   1  23  -1    2.50   18.40
   0  23   1   34.80   19.40
   0  23  -1   10.60   17.20
   1  23   1    3.00   19.60
  -1  23  -1    8.50   19.40
   2  23   1   27.00   19.70
  -2  23  -1    7.40   20.00
   3  23   1  402.86   34.60
   4  23   1  108.09   23.00
  -4  23  -1    9.70   27.60
   4  24  -1  -19.70   17.60
   3  24  -1  134.19   23.10
  -2  24   1  -32.70   25.80
   1  24  -1   -4.90   18.60
  -1  24   1   18.30   25.50
   0  24  -1   72.39   24.60
  -2  24  -1   48.40   22.50
   2  24   1   33.50   21.70
   3  24   1  105.69   21.90
  -3  24  -1   34.60   29.10
   2  25  -1   42.90   20.00
   1  25  -1  -34.20   20.30
  -1  25   1   51.49   29.80
   0  25  -1   -2.80   21.50
   0  25   1   10.60   22.60
  -1  25  -1   29.80   22.30
   1  25   1  -23.90   21.70
 -12   0   2   10.60   19.90
  12   0  -2    9.00   16.10
 -11   0   2    0.60   15.60
  11   0  -2    1.70   13.90
  10   0  -2  170.28   21.90
 -10   0   2  186.88   21.40
  -9   0   2  156.18   16.30
  -9   0   2  180.78   23.40
   9   0  -2  154.58   17.50
   8   0  -2 1359.16   57.89
  -8   0   2 1380.96   57.89
  -8   0   2 1426.56   61.59
  -7   0   2 2345.67   92.39
  -7   0   2 2374.86   94.09
   7   0  -2 2301.27   92.29
  -6   0   2  159.18   12.90
  -6   0   2  162.68   13.00
   6   0  -2  149.29   11.80
   5   0  -2   22.50    6.70
  -5   0   2   20.30    6.70
  -5   0   2   25.20    6.80
   4   0  -2  637.54   26.70
   4   0  -2  582.44   28.40
  -4   0   2  663.83   27.20
  -4   0   2  662.13   26.80
  -3   0   2 1631.14   63.79
   3   0  -2 1527.75   63.49
  -3   0   2 1796.02   64.29
   3   0  -2 1647.44   64.09
  -2   0   2  578.34   23.20
   2   0  -2  579.64   23.40
  -1   0   2 5701.73  220.28
   1   0  -2 5874.91  220.38
  -1   0  -2    5.90    3.80
   1   0   2    5.30    4.20
  -2   0  -2   40.30    5.90
   2   0   2   51.19    7.00
   3   0   2   -6.70    7.00
  -3   0  -2    5.60    4.70
   3   0   2   -0.20    5.40
  -3   0  -2    2.40    5.00
  -4   0  -2  296.37   16.50
   4   0   2  295.37   16.90
  -4   0  -2  277.37   15.90
  -5   0  -2 1001.40   43.60
   5   0   2 1022.30   43.40
  -5   0  -2 1023.50   42.50
  -6   0  -2  622.94   29.80
  -6   0  -2  616.14   28.70
   6   0   2  609.94   29.50
  -7   0  -2 1996.40   84.09
   7   0   2 1969.10   81.49
  -7   0  -2 2031.60   80.59
   8   0   2 1000.10   46.10
  -8   0  -2  988.30   44.70
  -8   0  -2 1006.60   53.39
   9   0   2   86.49   17.40
  -9   0  -2   60.49   17.30
  10   0   2  309.37   29.90
  10   0   2  278.37   27.10
 -10   0  -2  273.37   31.30
 -11   0  -2  -12.40   26.50
  11   0   2    8.70   18.00
  12  -1  -2   11.50   16.20
 -12  -1   2   -2.80   19.20
 -12   1   2   11.50   22.90
  12   1  -2    8.00   16.20
 -11  -1   2   16.00   16.00
  11  -1  -2    8.00   14.20
  11   1  -2   13.80   14.60
 -11   1   2   -8.80   15.80
  10  -1  -2   18.70   13.20
 -10  -1   2   14.10   14.10
 -10   1   2  -16.10   13.00
  10   1  -2   -1.80   13.00
  -9  -1   2  532.75   28.60
  -9  -1   2  504.35   37.80
   9  -1  -2  520.05   28.90
  -9   1   2  488.95   38.80
  -9   1   2  538.85   28.30
   9   1  -2  532.15   28.30
  -8  -1   2   36.10   11.60
  -8  -1   2   40.10    8.00
   8  -1  -2   43.70    8.10
  -8   1   2   30.20   12.10
  -8   1   2   19.00    7.60
   8   1  -2   23.10    8.20
  -7  -1   2   47.00    9.00
  -7  -1   2   65.19    9.00
   7  -1  -2   36.30    8.40
   7   1  -2   46.00    8.20
  -7   1   2   42.90    8.00
  -7   1   2   38.60    8.40
  -6  -1   2  688.93   31.20
  -6  -1   2  685.53   30.10
   6  -1  -2  656.33   29.90
  -6   1   2  696.83   31.10
   6   1  -2  669.43   30.10
  -6   1   2  660.23   30.10
   5  -1  -2  943.61   39.80
  -5  -1   2  956.80   39.80
  -5  -1   2 1022.00   40.80
  -5   1   2  974.50   40.60
  -5   1   2  943.21   39.80
   5   1  -2  962.80   39.70
  -4  -1   2 1755.52   68.09
   4  -1  -2 1760.12   67.99
  -4  -1   2 1742.73   68.29
   4  -1  -2 1636.44   69.29
  -4   1   2 1786.42   67.99
   4   1  -2 1732.33   69.29
   4   1  -2 1783.22   67.89
  -4   1   2 1805.12   68.49
  -3  -1   2  276.07   12.90
   3  -1  -2  269.67   13.80
   3  -1  -2  252.87   13.10
   3   1  -2  276.27   13.50
  -3   1   2  268.77   13.10
   3   1  -2  260.77   12.80
  -3   1   2  261.37   13.10
  -2  -1   2 2718.53  105.29
   2  -1  -2 2764.12  105.69
   2   1  -2 2854.61  105.39
  -2   1   2 2813.92  105.59
   1  -1  -2 2426.86   93.19
   1  -1  -2 2492.05   92.79
   1   1  -2 2427.36   92.89
  -1   1   2 2475.55   92.69
   0  -1  -2  655.53   25.20
   0  -1   2  651.63   24.50
   0   1   2  584.14   25.20
  -1  -1  -2    4.70    4.40
   1  -1   2    6.40    3.80
  -1   1  -2    9.40    3.60
   1   1   2    8.50    4.80
  -2  -1  -2   15.80    5.30
   2  -1   2   13.90    5.60
  -2   1  -2   14.10    4.70
   2   1   2   19.50    6.00
  -2   1  -2   10.10    7.20
   3  -1   2  269.37   17.00
   3  -1   2  232.98   14.90
  -3  -1  -2  281.17   14.30
  -3  -1  -2  254.77   13.30
   3   1   2  256.27   16.80
   3   1   2  259.67   14.80
  -3   1  -2  238.48   13.70
  -3   1  -2  238.48   15.40
  -4  -1  -2  504.85   24.70
  -4  -1  -2  518.15   24.00
   4  -1   2  523.85   25.10
  -4   1  -2  573.54   24.90
  -4   1  -2  547.45   24.20
   4   1   2  509.45   25.00
  -5  -1  -2   51.79    8.40
   5  -1   2   60.99   10.10
  -5  -1  -2   74.29   11.00
  -5   1  -2   63.49    8.40
   5   1   2   54.49    9.50
  -5   1  -2   64.49   10.00
   6  -1   2  617.34   28.30
  -6  -1  -2  583.94   29.50
  -6  -1  -2  586.44   27.90
  -6   1  -2  580.44   27.80
   6   1   2  597.54   28.50
  -6   1  -2  577.44   28.90
  -7  -1  -2    7.70    7.60
   7  -1   2   12.50    7.60
  -7  -1  -2    0.40   12.10
  -7   1  -2   28.20    8.90
  -7   1  -2   17.50   11.90
   7   1   2   16.80    8.80
   8  -1   2   43.30   11.80
  -8  -1  -2   28.30   20.90
  -8  -1  -2   54.39   10.70
  -8   1  -2   63.29   12.00
  -8   1  -2   43.80   21.50
   8   1   2   36.30   10.90
  -9  -1  -2  208.18   24.40
   9  -1   2  232.68   24.10
   9   1   2  198.48   23.00
  -9   1  -2  205.68   25.80
 -10  -1  -2  267.07   30.80
  10  -1   2  229.48   26.10
  10   1   2  264.47   30.50
 -10   1  -2  185.98   23.80
  10   1   2  242.98   25.30
  11  -1   2   13.40   18.20
  11  -1   2  -25.10   25.10
 -11  -1  -2  -34.60   24.70
  11   1   2  -20.40   16.40
  12  -2  -2   -1.50   16.00
 -12  -2   2   13.30   18.80
  12   2  -2   -7.70   17.10
 -11  -2   2  272.07   26.00
  11  -2  -2  245.68   24.20
 -11   2   2  255.87   25.50
  11   2  -2  250.77   24.40
  10  -2  -2  -10.00   13.40
 -10  -2   2    3.10   13.70
 -10   2   2    0.40   13.40
  10   2  -2  -16.90   12.10
  -9  -2   2   43.90   16.80
   9  -2  -2   30.90   12.40
  -9  -2   2    8.20   20.00
  -9   2   2   29.80   10.50
   9   2  -2   35.40   12.00
  -9   2   2   41.00   20.80
   8  -2  -2  386.86   21.50
  -8  -2   2  352.96   20.30
  -8  -2   2  367.96   24.90
  -8   2   2  341.47   21.30
  -8   2   2  365.36   24.00
   8   2  -2  413.16   20.80
   7  -2  -2  249.08   15.40
  -7  -2   2  223.48   17.70
  -7  -2   2  226.68   14.60
  -7   2   2  226.78   14.40
   7   2  -2  229.18   14.40
  -7   2   2  229.48   17.00
  -6  -2   2 3793.62  147.09
  -6  -2   2 3697.63  145.79
   6  -2  -2 3993.50  146.29
  -6   2   2 3829.52  146.09
   6   2  -2 3722.83  145.79
  -6   2   2 3761.22  147.09
   5  -2  -2  857.11   37.00
  -5  -2   2  901.71   36.80
  -5  -2   2  897.11   37.40
  -5   2   2  847.02   37.50
  -5   2   2  885.41   37.60
   5   2  -2  889.51   36.60
  -4  -2   2   89.39    8.90
   4  -2  -2   85.19    7.80
   4  -2  -2  103.09   11.50
  -4  -2   2  100.29    8.60
  -4   2   2   94.29    8.40
  -4   2   2   91.19    8.50
   4   2  -2   75.79   10.90
   4   2  -2   96.59    8.10
  -3  -2   2    2.80    3.80
   3  -2  -2    5.20    5.00
   3  -2  -2   -0.30    4.60
   3   2  -2    6.00    4.70
  -3   2   2   17.50    5.20
  -3   2   2   14.60    4.60
   3   2  -2    2.40    4.60
  -2  -2   2 3423.86  132.49
   2  -2  -2 3457.85  133.19
  -2   2   2 3604.84  133.09
   2   2  -2 3585.84  132.49
  -1  -2   2  534.65   20.70
   1  -2  -2  560.54   22.80
   1  -2  -2  538.15   22.00
  -1   2   2  542.05   21.90
   0  -2  -2 2429.76   91.19
   0  -2   2 2310.87   89.99
   0   2   2 2442.36   91.49
  -1  -2  -2   53.29    7.40
   1  -2   2   45.90    5.50
  -1   2  -2   46.40    5.30
   1   2   2   40.80    6.30
  -2  -2  -2   52.79    6.70
   2  -2   2   57.09    7.20
  -2  -2  -2   56.39    8.40
  -2   2  -2   58.39    6.70
  -2   2  -2   56.09    7.80
   2   2   2   60.99    8.70
   3  -2   2  217.88   14.50
   3  -2   2  212.18   14.40
  -3  -2  -2  223.08   12.40
  -3  -2  -2  227.68   13.20
   3   2   2  213.38   13.60
  -3   2  -2  219.08   13.30
  -3   2  -2  229.28   13.50
   3   2   2  218.68   15.40
  -4  -2  -2  497.45   23.70
   4  -2   2  486.55   23.80
  -4  -2  -2  473.95   22.70
  -4   2  -2  481.65   23.00
  -4   2  -2  491.35   23.20
   4   2   2  479.05   23.30
   5  -2   2    2.30    7.20
  -5  -2  -2    1.40    7.00
  -5  -2  -2    6.00    6.10
   5   2   2    0.00    7.80
  -5   2  -2   14.20    6.70
  -5   2  -2    2.30    7.30
  -6  -2  -2 1300.47   53.29
   6  -2   2 1285.37   53.99
  -6  -2  -2 1211.88   54.99
  -6   2  -2 1303.77   54.69
  -6   2  -2 1248.48   52.59
   6   2   2 1347.17   54.19
  -7  -2  -2   28.40    8.70
  -7  -2  -2   43.10   13.70
   7  -2   2   55.99   10.50
  -7   2  -2   46.90    9.20
   7   2   2   37.30    9.30
  -7   2  -2   19.40   13.60
  -8  -2  -2  243.08   32.20
   8  -2   2  209.68   18.90
  -8  -2  -2  214.08   18.10
   8   2   2  170.58   19.70
  -8   2  -2  212.08   26.10
  -8   2  -2  192.08   17.90
   9  -2   2   71.79   17.10
  -9  -2  -2   79.49   16.60
   9   2   2   75.89   17.40
   9   2   2   60.19   15.60
  -9   2  -2   63.69   17.40
  10  -2   2  117.59   20.60
 -10  -2  -2  115.19   19.70
  10   2   2   81.79   20.80
  10   2   2   91.79   17.70
 -10   2  -2   47.70   22.20
  11  -2   2  264.37   30.40
  11  -2   2  325.57   30.60
 -11  -2  -2  321.57   33.10
  11   2   2  313.47   29.60
 -12  -3   2    5.20   20.30
  12  -3  -2    7.30   15.70
  12   3  -2   12.80   16.80
 -12   3   2  -43.60   24.50
 -11  -3   2   53.59   16.30
  11  -3  -2   53.29   16.80
  11   3  -2   76.79   16.00
 -11   3   2   70.89   17.90
  10  -3  -2  203.78   23.60
 -10  -3   2  249.48   24.90
  10   3  -2  245.08   23.40
 -10   3   2  216.68   23.10
  -9  -3   2  230.88   33.60
  -9   3   2  234.28   34.30
  -9   3   2  190.38   19.10
  -8  -3   2    0.70    7.40
   8  -3  -2   28.30    8.20
  -8  -3   2   11.30   12.60
  -8   3   2    8.70    7.10
  -8   3   2    3.20   12.40
   8   3  -2   22.60    7.90
  -7  -3   2   85.49   13.30
  -7  -3   2  100.49   11.70
   7  -3  -2   92.09   11.80
  -7   3   2   97.59   11.00
  -7   3   2   91.69   12.70
   7   3  -2   98.39   10.70
  -6  -3   2 1561.04   62.29
   6  -3  -2 1536.95   62.49
  -6  -3   2 1543.05   63.19
  -6   3   2 1563.44   63.39
   6   3  -2 1522.45   61.69
  -6   3   2 1543.05   62.09
   5  -3  -2  668.63   29.90
  -5  -3   2  683.13   29.60
  -5  -3   2  668.53   30.20
  -5   3   2  710.53   30.50
   4  -3  -2  397.86   22.90
  -4  -3   2  461.95   20.10
  -4  -3   2  462.55   20.40
   4  -3  -2  446.56   20.40
   4   3  -2  449.16   19.60
  -4   3   2  478.05   20.20
   4   3  -2  418.06   22.30
  -4   3   2  441.16   20.50
  -3  -3   2  648.14   25.80
   3  -3  -2  618.34   26.10
   3  -3  -2  618.84   27.10
   3   3  -2  613.54   25.60
  -3   3   2  598.34   26.20
   3   3  -2  646.54   26.20
  -3   3   2  644.64   26.20
   2  -3  -2  669.53   27.40
  -2  -3   2  658.63   26.20
   2   3  -2  654.73   26.10
  -2   3   2  685.63   27.20
  -1  -3   2   89.29    3.90
   1  -3  -2   87.09    8.70
   1  -3  -2   85.39    6.90
  -1   3   2   88.19    6.90
   0  -3   2  897.31   35.00
   0  -3  -2  936.21   36.90
   0   3   2  927.71   37.30
  -1  -3  -2 2217.58   88.39
   1  -3   2 2332.77   87.49
  -1   3  -2 2337.17   87.19
   1   3   2 2315.77   88.89
  -2  -3  -2  100.79    9.20
  -2  -3  -2   90.69    8.40
   2  -3   2  101.69    8.40
   2   3   2   97.39   10.80
   2   3   2   88.29    8.90
  -2   3  -2   94.59    9.50
  -2   3  -2   99.99    7.50
   3  -3   2  576.14   26.70
  -3  -3  -2  580.54   25.20
  -3  -3  -2  591.24   26.10
   3  -3   2  545.15   26.60
  -3   3  -2  597.54   26.30
  -3   3  -2  611.94   25.70
   3   3   2  537.55   28.30
   3   3   2  582.84   25.30
  -3   3  -2  569.74   25.50
   4  -3   2  375.56   25.40
  -4  -3  -2  392.86   20.70
   4  -3   2  383.96   20.70
  -4   3  -2  369.96   18.90
   4   3   2  388.86   20.40
  -4   3  -2  401.16   19.70
   5  -3   2  179.58   15.20
  -5  -3  -2  199.08   14.90
  -5  -3  -2  212.08   13.60
  -5   3  -2  197.18   14.00
  -5   3  -2  193.28   14.00
   5   3   2  198.68   15.30
   6  -3   2 1206.58   51.49
  -6  -3  -2 1241.28   53.49
  -6  -3  -2 1275.37   51.39
   6   3   2 1153.68   51.19
  -6   3  -2 1234.98   50.59
  -6   3  -2 1196.38   51.79
  -7  -3  -2   26.30    9.10
  -7  -3  -2   36.40   13.50
   7  -3   2   33.00    9.80
  -7   3  -2   23.30    9.40
   7   3   2   37.80    9.40
  -8  -3  -2   11.10   22.80
   8  -3   2   60.49   12.40
  -8  -3  -2   42.00   12.50
   8   3   2   51.99   10.50
  -8   3  -2   67.59   11.80
   8   3   2   47.20   12.60
  -8   3  -2   33.30   22.30
  -9  -3  -2   28.40   15.40
   9  -3   2   76.69   17.30
  -9   3  -2   14.30   17.10
   9   3   2   57.49   16.10
   9   3   2   36.90   16.10
  10  -3   2    8.70   15.40
 -10  -3  -2  -16.20   16.40
  10   3   2   21.30   16.20
  10   3   2   20.00   22.10
  11  -3   2   -1.10   19.00
 -11  -3  -2  -38.60   27.00
  11  -3   2    3.40   23.90
  11   3   2    5.30   16.90
 -12  -4   2  160.48   37.30
  12  -4  -2  132.69   20.20
 -12   4   2  124.39   25.90
  11  -4  -2  188.88   23.90
 -11  -4   2  211.28   26.20
  11   4  -2  201.98   21.30
 -11   4   2  203.18   27.60
 -10  -4   2   63.19   15.70
  10  -4  -2   54.69   16.30
  10   4  -2   42.90   14.30
 -10   4   2   58.69   15.10
  -9  -4   2  151.78   23.80
   9   4  -2  142.59   22.10
  -9   4   2  133.79   25.10
  -8  -4   2  440.26   24.00
  -8  -4   2  428.96   27.50
   8  -4  -2  439.86   23.60
  -8   4   2  420.36   28.70
  -8   4   2  422.36   23.50
   8   4  -2  435.66   23.30
   7  -4  -2   54.49    9.10
  -7  -4   2   45.30    8.80
  -7   4   2   45.60    9.80
  -7   4   2   67.89    9.70
   7   4  -2   48.20    7.40
  -6  -4   2 1966.10   74.59
  -6  -4   2 1830.42   72.89
   6  -4  -2 1705.13   73.09
   6   4  -2 1818.52   72.49
  -6   4   2 1827.82   72.99
  -6   4   2 1853.61   74.09
  -5  -4   2  147.19   12.20
   5   4  -2  133.59   10.80
  -5   4   2  146.39   12.20
  -5   4   2  136.29   11.40
   4  -4  -2 1188.68   48.60
  -4  -4   2 1240.28   48.70
  -4  -4   2 1204.08   48.40
   4   4  -2 1221.08   51.49
  -4   4   2 1236.48   48.70
   4   4  -2 1215.08   48.10
  -4   4   2 1212.98   49.10
   3  -4  -2  403.16   17.90
  -3  -4   2  412.86   17.60
   3  -4  -2  398.36   19.70
   3   4  -2  388.46   17.50
  -3   4   2  412.16   18.30
  -3   4   2  425.56   18.50
   3   4  -2  388.56   18.20
  -2  -4   2   23.60    3.50
   2  -4  -2   27.60    5.60
   2   4  -2   22.00    3.10
  -2   4   2   21.20    5.30
  -2   4   2   29.50    5.80
   1  -4  -2  169.48   10.00
   1  -4  -2  164.48   11.50
  -1  -4   2  166.68    7.30
  -1   4   2  173.48    9.60
   0  -4  -2  882.81   35.90
   0  -4  -2  921.71   36.90
   0  -4   2  882.11   34.50
   0   4   2  934.11   37.30
  -1  -4  -2  117.39    9.60
  -1  -4  -2  144.29   10.80
   1  -4   2  129.89    7.60
  -1   4  -2  137.49    9.80
  -1   4  -2  141.59    7.10
   1   4   2  134.99   10.60
   1   4   2  132.09   10.80
  -2  -4  -2 3067.79  117.29
  -2  -4  -2 2944.31  116.49
   2  -4   2 3098.09  116.79
   2   4   2 3039.10  116.49
   2   4   2 3081.59  116.99
   2   4   2 3154.68  118.29
  -2   4  -2 2949.51  116.99
  -2   4  -2 3084.39  116.09
   3  -4   2 2080.49   81.39
   3  -4   2 2047.90   81.39
  -3  -4  -2 2119.29   81.39
  -3  -4  -2 2042.70   80.19
  -3   4  -2 2084.49   80.29
   3   4   2 2142.39   80.59
  -3   4  -2 2013.60   80.89
  -3   4  -2 1968.80   79.89
   4  -4   2 1213.28   56.69
  -4  -4  -2 1323.87   52.89
   4  -4   2 1281.17   53.19
  -4  -4  -2 1274.17   53.99
  -4   4  -2 1347.97   52.89
   4   4   2 1315.77   53.09
  -4   4  -2 1328.17   52.39
  -5  -4  -2  164.58   14.60
   5  -4   2  165.78   14.40
  -5  -4  -2  153.68   13.00
  -5   4  -2  175.08   14.10
   5   4   2  153.98   13.10
  -5   4  -2  161.98   12.40
   6  -4   2   88.99   12.20
  -6  -4  -2   75.69   11.00
  -6  -4  -2   85.79   12.80
   6   4   2   66.79   10.60
  -6   4  -2  100.29   13.00
  -6   4  -2  111.49   12.00
  -7  -4  -2   18.20   14.10
   7  -4   2    6.60    8.70
  -7  -4  -2    0.70    8.20
   7   4   2   20.20    7.70
   7   4   2   -1.70    7.50
  -7   4  -2   10.10    8.90
  -8  -4  -2  125.29   27.30
   8  -4   2  129.49   16.80
  -8   4  -2  105.99   14.20
   8   4   2  150.68   16.20
   9  -4   2  272.97   27.50
  -9  -4  -2  268.87   25.90
  -9   4  -2  319.57   30.80
   9   4   2  320.57   29.80
   9   4   2  269.47   26.30
 -10  -4  -2    5.10   17.60
  10  -4   2    7.40   17.80
  10   4   2   -8.80   15.00
 -11  -4  -2   43.70   25.00
  11   4   2   70.89   19.90
 -12   5   2  163.48   28.90
  12   5  -2  161.98   21.50
  11  -5  -2    3.10   14.30
 -11  -5   2   21.50   15.70
 -11   5   2  -31.50   17.90
  11   5  -2   11.00   15.50
  10  -5  -2  195.88   22.80
 -10  -5   2  173.18   23.90
  10   5  -2  164.28   22.50
  10   5  -2  124.39   17.30
 -10   5   2  140.69   20.50
   9  -5  -2   19.20   15.90
  -9  -5   2   25.40   16.50
  -9   5   2   29.00   28.10
   9   5  -2    8.90   14.50
  -9   5   2   22.60   23.80
   8  -5  -2   30.20    8.30
  -8  -5   2   11.90    8.30
  -8  -5   2   25.10   13.30
  -8   5   2    4.20   13.70
  -8   5   2   24.60    7.80
   8   5  -2   12.80    8.40
  -7  -5   2   86.39   10.90
   7  -5  -2   89.39   10.80
  -7  -5   2   84.39   12.40
  -7   5   2   76.79   12.10
  -7   5   2   86.29   10.00
   7   5  -2   83.69   10.10
  -6  -5   2  142.69   13.40
   6  -5  -2  151.28   13.10
  -6  -5   2  150.78   12.10
   6   5  -2  149.88   12.10
  -6   5   2  177.78   12.90
  -6   5   2  148.99   12.30
  -5  -5   2 1725.43   68.39
  -5  -5   2 1715.73   67.39
   5  -5  -2 1646.34   67.79
   5   5  -2 1757.42   66.99
  -5   5   2 1661.03   67.49
  -5   5   2 1718.73   68.49
   4  -5  -2   72.09    8.30
  -4  -5   2   67.19    8.30
  -4  -5   2   64.69    7.50
  -4   5   2   52.29    9.90
  -4   5   2   69.79    8.60
   4   5  -2   61.59    8.10
  -4   5   2   66.09    8.80
  -3  -5   2  499.25   21.70
  -3  -5   2  522.35   22.20
   3  -5  -2  503.35   22.50
   3  -5  -2  520.65   23.90
  -3   5   2  541.05   22.50
  -3   5   2  510.45   22.30
   3   5  -2  495.95   21.30
   3   5  -2  514.05   23.70
   3   5  -2  501.55   22.40
   2  -5  -2   89.79    9.20
  -2  -5   2  108.79    7.00
   2  -5  -2  114.59    9.50
  -2   5   2  107.79    8.10
   2   5  -2   95.59    9.80
  -2   5   2  102.49    8.60
  -1  -5   2    5.00    2.50
   1  -5  -2    7.50    4.70
   1  -5  -2   13.60    6.10
   1  -5  -2    5.50    7.10
   1   5  -2   10.50    5.80
  -1   5   2    5.50    4.30
   0  -5  -2 1289.27   46.50
   0  -5   2 1178.18   44.90
   0  -5  -2 1153.68   46.60
   0   5  -2 1125.69   46.70
   0   5   2 1122.89   47.20
   1  -5   2  917.31   34.80
  -1  -5  -2  903.01   36.50
  -1  -5  -2  886.11   35.70
  -1   5  -2  871.81   34.10
   1   5   2  824.92   35.60
   1   5   2  875.31   37.40
   1   5   2  857.01   36.20
  -1   5  -2  894.81   36.00
   2  -5   2  580.44   24.20
  -2  -5  -2  575.64   25.10
  -2  -5  -2  565.34   24.30
   2   5   2  492.65   26.60
   2   5   2  542.35   24.60
   2   5   2  543.25   23.80
  -2   5  -2  538.35   24.30
  -2   5  -2  583.74   23.20
   3  -5   2  143.19   12.90
  -3  -5  -2  138.99   12.10
   3  -5   2  134.89   15.40
  -3  -5  -2  141.49   10.90
  -3   5  -2  150.28   11.90
   3   5   2  147.99   11.20
   3   5   2  134.69   11.80
  -3   5  -2  152.28   10.90
  -4  -5  -2  927.91   39.90
   4  -5   2  901.01   46.50
   4  -5   2  900.71   39.10
  -4  -5  -2  898.01   38.30
  -4   5  -2  896.41   37.90
   4   5   2  910.11   38.50
  -4   5  -2  919.51   37.90
  -4   5  -2  891.11   39.10
   4   5   2  859.91   41.70
   5  -5   2  744.13   35.50
  -5  -5  -2  783.92   34.80
  -5  -5  -2  792.52   36.90
  -5   5  -2  821.02   35.00
   5   5   2  793.92   35.20
   5   5   2  794.62   34.30
   6  -5   2   44.20   10.70
  -6  -5  -2   45.40    9.50
  -6   5  -2   81.69   12.00
   6   5   2   49.50   10.70
  -6   5  -2   42.90    9.00
   6   5   2   74.29   10.60
  -7  -5  -2   57.89   10.10
   7  -5   2   59.99   11.40
  -7  -5  -2   49.20   16.00
   7   5   2   64.09    9.90
  -7   5  -2  104.89   14.70
   7   5   2   48.50   10.50
  -8  -5  -2  118.19   19.40
   8  -5   2  131.99   19.40
   8   5   2  105.99   19.50
   8   5   2  191.88   19.60
  -8   5  -2  162.08   21.00
  -9  -5  -2  168.78   21.10
   9  -5   2  188.88   25.60
   9   5   2  166.28   21.10
 -10  -5  -2  204.08   26.90
  10  -5   2  249.58   28.00
  10   5   2  184.08   25.60
  11  -5   2   33.70   21.90
 -11  -5  -2   44.00   23.50
 -12  -6   2  511.25   37.10
  12  -6  -2  487.95   33.70
  12   6  -2  467.15   34.90
  11  -6  -2   17.40   15.10
 -11  -6   2    2.70   16.30
 -11   6   2   -1.80   19.90
  11   6  -2   -8.80   14.60
  11   6  -2   59.89   35.10
  10  -6  -2    4.70   13.80
 -10  -6   2    8.20   14.80
  10   6  -2   12.90   20.80
  10   6  -2   -1.00   14.00
 -10   6   2    8.70   15.00
   9  -6  -2  107.49   18.20
  -9  -6   2  131.79   19.20
   9   6  -2   97.09   16.50
  -9   6   2  137.39   18.70
  -8  -6   2  191.98   16.70
   8  -6  -2  191.68   16.20
  -8  -6   2  223.08   23.30
  -8   6   2  222.28   22.70
   8   6  -2  172.68   14.90
  -8   6   2  201.58   15.60
  -7  -6   2   27.60    8.00
   7  -6  -2   29.30    7.80
  -7  -6   2   23.10   10.10
   7   6  -2   31.90    7.50
  -7   6   2   18.40    7.10
  -7   6   2   49.20   10.20
  -6  -6   2  217.18   13.90
  -6  -6   2  230.48   15.80
   6  -6  -2  216.78   14.50
   6   6  -2  207.18   13.60
  -6   6   2  196.58   13.70
  -6   6   2  215.18   14.70
  -5  -6   2  324.47   17.80
   5  -6  -2  320.87   17.90
  -5  -6   2  325.17   16.90
  -5   6   2  291.07   17.20
   5   6  -2  296.97   16.00
  -5   6   2  305.67   17.00
  -4  -6   2  427.36   19.80
   4  -6  -2  428.06   20.60
  -4  -6   2  423.36   20.10
   4   6  -2  423.06   19.30
  -4   6   2  419.66   20.00
  -4   6   2  429.46   20.40
  -4   6   2  396.76   21.30
  -3  -6   2   44.00    6.00
   3  -6  -2   44.50    7.60
   3  -6  -2   51.79    9.20
  -3  -6   2   48.90    6.50
   3   6  -2   42.70    6.90
  -3   6   2   50.19    7.10
   3   6  -2   38.50    7.60
   3   6  -2   46.20    5.60
  -3   6   2   51.09    6.60
   2  -6  -2 1981.60   77.69
   2  -6  -2 2071.49   78.59
  -2  -6   2 2013.20   76.69
  -2   6   2 1799.02   78.49
  -2   6   2 2073.09   77.49
   2   6  -2 2096.49   78.49
   1  -6  -2  131.39    9.90
  -1  -6   2  127.49    7.60
   1  -6  -2  126.39   10.60
   1  -6  -2  140.59    9.60
  -1   6   2  130.39    9.90
   1   6  -2  115.89    9.60
   0  -6  -2  308.97   15.60
   0  -6   2  298.57   12.60
   0  -6  -2  293.17   14.70
   0  -6  -2  299.57   14.70
   0   6   2  282.37   15.20
   0   6  -2  287.87   14.80
   0   6   2  272.37   16.60
   1  -6   2  926.01   34.10
  -1  -6  -2  836.92   34.80
  -1  -6  -2  884.61   35.60
  -1   6  -2  825.82   35.00
   1   6   2  835.92   35.40
   1   6   2  808.32   37.10
   1   6   2  816.22   34.70
  -2  -6  -2 2574.24   98.89
   2  -6   2 2533.35   98.99
  -2  -6  -2 2600.54   99.99
   2   6   2 2578.34   98.89
  -2   6  -2 2557.14   99.39
   2   6   2 2648.33   99.49
  -2   6  -2 2484.45   97.99
   3  -6   2 1045.10   45.60
  -3  -6  -2 1064.39   43.80
   3  -6   2  992.90   45.20
  -3  -6  -2 1071.39   45.30
  -3   6  -2 1068.39   43.30
   3   6   2 1090.09   44.50
   3   6   2 1096.89   43.60
  -3   6  -2 1091.29   44.60
  -4  -6  -2   54.39    9.60
   4  -6   2   50.49   11.20
  -4  -6  -2   60.79    8.70
  -4   6  -2   55.59   10.10
   4   6   2   49.20    8.60
   4   6   2   44.70    9.10
  -4   6  -2   86.59   11.80
  -4   6  -2   71.09    7.60
  -5  -6  -2   -0.60    6.40
  -5  -6  -2    2.10    6.90
   5  -6   2   29.60    9.00
  -5   6  -2   12.70    8.10
   5   6   2    7.30    6.40
  -5   6  -2    8.90    6.20
   5   6   2    7.10    8.00
   6  -6   2   18.90    9.00
  -6  -6  -2    5.80    7.70
  -6  -6  -2   23.90   11.70
  -6   6  -2   -8.50    9.50
  -6   6  -2   16.10    9.30
   6   6   2    5.10    8.70
   6   6   2   15.40    7.30
  -7  -6  -2   87.39   17.10
   7  -6   2  107.89   13.40
  -7  -6  -2   96.29   13.00
   7   6   2   74.89   12.60
  -7   6  -2   60.49   12.70
   7   6   2  104.79   14.50
  -8  -6  -2  322.77   26.50
   8   6   2  285.27   27.60
   8   6   2  303.47   24.10
   9  -6   2  149.19   20.70
  -9  -6  -2  148.09   20.10
   9   6   2  126.89   19.60
 -10  -6  -2  140.89   21.20
  10  -6   2  131.39   23.50
  10   6   2  136.89   20.70
  11  -6   2   27.40   22.00
 -11  -6  -2  -13.80   22.40
  11   6   2   22.90   19.20
  11   6   2  -11.70   28.70
  12  -7  -2   93.79   20.00
 -12  -7   2  112.49   21.00
  12   7  -2   90.39   21.90
  11  -7  -2  136.89   20.50
 -11  -7   2  122.59   19.90
  11   7  -2  126.79   30.60
  11   7  -2  120.19   19.00
 -11   7   2   85.39   24.00
  10  -7  -2  316.07   27.70
 -10  -7   2  332.77   27.50
  10   7  -2  361.56   35.40
 -10   7   2  299.77   27.20
  10   7  -2  312.67   24.20
  -9  -7   2    4.10   13.50
   9  -7  -2   -5.50   13.30
  -9   7   2   12.00   14.60
   9   7  -2   -1.90   19.90
   9   7  -2    4.40   12.60
  -8  -7   2   24.60   14.90
   8  -7  -2   32.40    9.80
  -8  -7   2    9.40    9.40
  -8   7   2   40.40   16.10
   8   7  -2   36.10   10.50
   8   7  -2   22.50    8.10
  -8   7   2   18.70    8.60
  -7  -7   2  320.57   19.30
  -7  -7   2  333.97   23.10
   7  -7  -2  323.07   19.90
  -7   7   2  308.67   17.80
   7   7  -2  348.47   18.60
  -6  -7   2  680.83   31.90
  -6  -7   2  642.54   29.70
   6  -7  -2  647.74   30.10
  -6   7   2  668.73   29.80
   6   7  -2  665.03   29.40
  -6   7   2  644.24   30.70
  -5  -7   2   43.70    8.00
  -5  -7   2   71.69    8.80
   5  -7  -2   55.89    9.30
  -5   7   2   61.09   11.90
   5   7  -2   58.29    7.60
  -5   7   2   80.49    9.40
  -5   7   2   59.49    8.20
   5   7  -2   44.10    8.90
   4  -7  -2 1560.74   60.89
  -4  -7   2 1586.04   60.59
  -4  -7   2 1497.35   59.79
  -4   7   2 1526.85   60.19
   4   7  -2 1465.05   61.69
  -4   7   2 1449.46   60.79
   4   7  -2 1456.15   59.29
  -4   7   2 1569.14   60.89
  -3  -7   2  444.16   20.90
  -3  -7   2  502.85   21.20
   3  -7  -2  483.65   22.30
   3  -7  -2  455.35   25.20
   3   7  -2  446.36   22.10
  -3   7   2  474.95   21.50
   3   7  -2  505.85   22.50
  -3   7   2  457.45   22.30
  -3   7   2  494.85   21.50
   3   7  -2  457.35   20.40
   2  -7  -2 1888.41   75.19
   2  -7  -2 2034.30   76.59
  -2  -7   2 1916.91   74.29
  -2   7   2 1860.01   74.99
  -2   7   2 1848.72   75.29
   2   7  -2 2006.70   76.09
  -2   7   2 1972.90   74.99
   1  -7  -2 1225.78   47.30
  -1  -7   2 1152.28   45.30
   1  -7  -2 1133.79   46.50
  -1  -7   2 1128.59   44.80
   1  -7  -2 1186.78   47.70
   1  -7  -2 1116.59   46.40
   1   7  -2 1145.39   46.80
  -1   7   2 1137.49   46.80
  -1   7   2 1226.38   46.30
   0  -7   2  719.73   28.30
   0  -7  -2  721.73   30.80
   0  -7  -2  723.43   30.30
   0  -7  -2  703.43   29.60
   0  -7  -2  701.83   29.80
   0   7   2  701.53   29.70
   0   7  -2  691.73   29.70
  -1  -7  -2  251.07   14.20
   1  -7   2  232.68   12.30
  -1  -7  -2  235.88   13.30
   1   7   2  229.48   13.30
  -1   7  -2  256.07   13.60
   1   7   2  252.07   13.90
   1   7   2  218.38   18.70
  -2  -7  -2   18.00    7.40
   2  -7   2   32.90    6.70
  -2  -7  -2   26.50    6.70
  -2   7  -2   32.30    7.20
  -2   7  -2   25.00    4.80
   2   7   2   25.40    7.60
   2   7   2   27.70    7.00
   3  -7   2 3414.46  131.89
   3  -7   2 3241.58  130.99
  -3  -7  -2 3435.56  130.39
  -3  -7  -2 3560.14  132.09
  -3   7  -2 3360.86  129.69
   3   7   2 3306.77  129.99
   3   7   2 3391.16  130.79
   4  -7   2   21.50   10.40
  -4  -7  -2   21.60    8.80
  -4  -7  -2    3.20    7.50
   4   7   2   12.60    8.00
  -4   7  -2   11.60    9.70
  -4   7  -2   19.10    8.70
  -4   7  -2   27.40    5.50
  -5  -7  -2   80.39   12.00
   5  -7   2   93.39   12.30
  -5  -7  -2   74.49   10.50
   5   7   2   83.79   11.60
  -5   7  -2   85.89   10.90
  -5   7  -2   99.39   13.30
   5   7   2   89.49   10.10
  -6  -7  -2   24.00   13.80
   6  -7   2   49.90   11.50
  -6  -7  -2   52.59   10.30
  -6   7  -2   27.80   11.40
   6   7   2   43.60    9.30
   6   7   2   54.29    8.60
  -6   7  -2   47.70   11.60
  -7  -7  -2   31.90   11.20
  -7  -7  -2   24.90   17.30
   7  -7   2   70.89   11.50
   7   7   2   41.50   11.10
   7   7   2   65.89   11.30
  -8  -7  -2  444.16   30.60
   8  -7   2  430.16   35.30
   8   7   2  381.86   28.90
   9  -7   2   46.70   18.90
  -9  -7  -2   56.99   17.10
   9   7   2   70.49   17.10
 -10  -7  -2   20.50   19.00
  10  -7   2   56.09   20.90
  10   7   2   22.00   17.10
  11  -7   2  157.58   26.10
 -11  -7  -2  175.98   25.50
  11   7   2  176.78   23.10
  11   7   2  194.98   32.40
  12  -8  -2   11.90   19.20
 -12  -8   2   -9.00   18.10
  12   8  -2    5.60   27.50
  11  -8  -2  199.38   23.50
 -11  -8   2  190.98   23.20
  11   8  -2  145.69   20.50
  10  -8  -2   -8.90   16.30
 -10  -8   2  -12.60   13.70
 -10   8   2    3.70   18.10
  10   8  -2   15.70   20.70
  10   8  -2   -3.60   14.20
  -9  -8   2  118.79   17.60
   9  -8  -2  109.39   18.40
   9   8  -2   97.39   20.20
   9   8  -2   98.69   15.60
  -9   8   2  115.29   17.60
   8  -8  -2  712.93   34.50
  -8  -8   2  708.23   34.20
  -8  -8   2  606.74   40.30
   8   8  -2  652.13   32.00
  -8   8   2  663.73   32.40
  -8   8   2  643.54   41.00
   8   8  -2  797.52   36.30
   7  -8  -2  636.64   31.60
  -7  -8   2  643.34   34.60
  -7  -8   2  674.83   31.50
   7   8  -2  651.43   33.50
   7   8  -2  631.84   29.10
  -7   8   2  674.43   30.30
  -7   8   2  598.64   34.40
  -6  -8   2  156.48   15.40
  -6  -8   2  154.08   13.40
   6  -8  -2  188.48   14.10
  -6   8   2  186.88   13.80
  -6   8   2  154.98   12.20
   6   8  -2  146.39   14.60
   6   8  -2  164.28   12.30
  -5  -8   2   -0.90    5.90
   5  -8  -2    2.30    7.30
  -5  -8   2    9.70    6.60
   5   8  -2   -1.80    7.50
  -5   8   2  -14.20    9.70
   5   8  -2   12.10    5.30
  -4  -8   2  229.88   13.60
   4  -8  -2  216.58   14.00
  -4  -8   2  216.58   13.80
   4   8  -2  187.38   15.00
  -4   8   2  202.88   13.40
  -4   8   2  206.38   13.60
  -4   8   2  208.68   15.90
  -3  -8   2    4.90    5.60
  -3  -8   2    3.00    4.70
   3  -8  -2    6.00    7.70
  -3   8   2    5.00    5.50
   3   8  -2    5.50    4.80
  -3   8   2    2.50    7.00
   3   8  -2    0.60    7.50
  -3   8   2    0.70    7.00
  -2  -8   2  464.75   21.50
   2  -8  -2  502.95   25.00
   2  -8  -2  481.55   22.60
  -2  -8   2  515.35   21.40
  -2   8   2  472.55   22.10
   2   8  -2  504.75   22.70
  -2   8   2  471.85   22.50
  -2   8   2  502.65   22.00
  -1  -8   2 1904.01   72.49
   1  -8  -2 1878.51   75.19
   1  -8  -2 1773.82   73.69
   1  -8  -2 1934.51   74.99
  -1  -8   2 1932.61   72.99
   1  -8  -2 1923.11   74.19
  -1   8   2 1950.30   73.69
   1   8  -2 1873.71   74.39
  -1   8   2 1863.61   74.19
   0  -8   2  448.86   22.20
   0  -8  -2  417.26   19.90
   0  -8  -2  411.76   19.40
   0  -8  -2  410.16   20.50
   0  -8   2  398.06   17.90
   0  -8  -2  424.36   20.50
   0   8  -2  427.36   19.80
   0   8   2  411.76   20.80
   0   8   2  397.06   19.10
  -1  -8  -2  789.32   35.50
   1  -8   2  834.12   33.90
  -1  -8  -2  826.52   34.50
   1   8   2  851.11   36.00
   1   8   2  840.42   35.10
   1   8   2  815.42   34.10
  -1   8  -2  804.72   34.40
  -2  -8  -2  104.69   11.90
   2  -8   2   98.49   12.00
  -2  -8  -2  107.89   10.90
  -2   8  -2  104.39    8.10
   2   8   2  121.19   11.50
  -2   8  -2  110.29   11.50
   2   8   2   91.99   12.80
   3  -8   2  156.98   19.30
  -3  -8  -2  186.98   13.10
  -3  -8  -2  149.19   14.10
   3  -8   2  150.68   19.40
  -3   8  -2  182.98   13.30
   3   8   2  162.18   13.70
  -3   8  -2  169.78   11.70
   3   8   2  169.28   13.40
   4  -8   2  -13.10   11.40
  -4  -8  -2    3.00    7.90
  -4  -8  -2    5.80    7.50
   4   8   2    4.00    6.20
  -4   8  -2    2.20    7.90
   4   8   2    0.10    9.10
   5  -8   2    3.70   11.10
  -5  -8  -2   28.40    9.90
  -5  -8  -2   16.60    7.60
   5   8   2   -2.70    7.10
   5   8   2   33.20    7.80
  -5   8  -2   18.60    8.70
  -6  -8  -2  443.26   23.40
  -6  -8  -2  423.76   27.50
   6  -8   2  443.76   24.90
   6   8   2  388.86   23.00
   6   8   2  329.37   22.70
  -7  -8  -2   88.69   22.60
   7  -8   2   88.09   13.90
  -7  -8  -2   96.49   14.00
   7   8   2   89.19   13.60
   8  -8   2  548.75   38.30
  -8  -8  -2  603.34   35.00
   8   8   2  536.15   33.10
   9  -8   2   -7.30   18.40
  -9  -8  -2  -17.60   15.70
   9   8   2    7.40   16.90
 -10  -8  -2    2.60   19.90
  10  -8   2    4.80   22.50
  10   8   2   18.60   17.00
  10   8   2   14.50   21.90
  11  -8   2  -40.30   24.50
 -11  -8  -2   -3.50   21.90
  11   8   2   -8.10   19.00
  11   8   2    8.20   29.00
  11  -9  -2   69.19   20.00
 -11  -9   2   78.69   19.70
  11   9  -2   63.79   31.00
 -10  -9   2  101.69   17.10
  10  -9  -2   97.49   19.30
  10   9  -2   55.79   23.60
  10   9  -2   66.49   16.00
 -10   9   2  104.49   21.10
   9  -9  -2  357.46   27.00
  -9  -9   2  337.47   26.80
   9   9  -2  313.27   24.60
   9   9  -2  276.47   31.70
  -9   9   2  305.07   26.70
  -8  -9   2  962.60   56.59
   8  -9  -2 1041.30   46.50
  -8   9   2  950.80   43.10
   8   9  -2  926.11   44.10
   8   9  -2 1023.50   48.00
  -8   9   2  964.70   53.19
  -7  -9   2 1283.37   52.99
   7  -9  -2 1204.08   53.59
  -7  -9   2 1185.38   56.59
   7   9  -2 1262.47   51.29
  -7   9   2 1186.08   55.79
  -7   9   2 1241.48   52.19
   7   9  -2 1279.77   54.79
  -6  -9   2   27.70   10.30
  -6  -9   2   18.10    7.40
   6  -9  -2   50.49    9.80
  -6   9   2   39.80    8.00
   6   9  -2   28.20    9.50
   6   9  -2   50.29    7.30
  -6   9   2   38.70    9.30
   5  -9  -2  334.07   19.50
  -5  -9   2  363.56   19.10
  -5  -9   2  357.26   19.70
   5   9  -2  379.56   17.60
  -5   9   2  316.37   20.90
   5   9  -2  343.97   20.70
  -5   9   2  359.76   18.20
  -5   9   2  347.07   19.10
  -4  -9   2  246.48   15.20
   4  -9  -2  241.38   17.30
  -4  -9   2  238.28   14.60
  -4   9   2  271.07   15.10
  -4   9   2  228.88   17.30
   4   9  -2  237.38   13.80
   4   9  -2  227.18   16.40
  -4   9   2  253.37   14.20
  -3  -9   2  713.93   31.20
   3  -9  -2  720.83   32.80
  -3  -9   2  782.62   31.80
   3   9  -2  718.13   33.50
  -3   9   2  750.42   32.60
  -3   9   2  727.33   31.50
  -3   9   2  750.82   32.00
   2  -9  -2  411.56   24.10
  -2  -9   2  428.66   19.00
  -2  -9   2  390.06   19.00
   2  -9  -2  356.26   20.00
  -2   9   2  427.66   20.20
   2   9  -2  396.56   21.00
  -2   9   2  430.76   19.60
  -1  -9   2  488.75   21.20
   1  -9  -2  450.55   22.20
   1  -9  -2  478.25   24.30
  -1  -9   2  453.25   21.80
   1  -9  -2  511.45   24.20
  -1  -9   2  459.75   20.50
   1  -9  -2  473.55   22.50
  -1   9   2  497.45   22.70
  -1   9   2  489.45   22.00
   1   9  -2  497.55   23.20
   0  -9  -2  353.76   19.10
   0  -9   2  333.37   16.50
   0  -9  -2  343.17   19.20
   0  -9  -2  341.97   17.50
   0  -9  -2  340.17   17.40
   0  -9   2  339.57   16.00
   0  -9   2  318.07   17.00
   0   9   2  321.47   17.10
   0   9  -2  328.97   17.80
   0   9   2  347.67   18.20
  -1  -9  -2   56.79    9.90
   1  -9   2   61.79    7.90
  -1  -9  -2   63.09    8.90
  -1  -9  -2   50.09    9.10
  -1  -9  -2   67.59    8.30
   1   9   2   54.49   10.50
   1   9   2   54.39    8.30
  -1   9  -2   60.59    9.00
   2  -9   2 1497.65   60.59
  -2  -9  -2 1472.45   59.69
  -2  -9  -2 1592.14   61.59
  -2   9  -2 1437.16   57.99
  -2   9  -2 1437.36   59.99
   2   9   2 1493.25   60.29
   2   9   2 1454.05   59.29
  -3  -9  -2 1871.71   77.69
   3  -9   2 1930.51   79.59
  -3  -9  -2 1963.20   76.29
  -3   9  -2 1830.92   76.49
   3   9   2 1918.41   75.79
   3   9   2 1974.70   76.69
  -3   9  -2 1911.51   75.09
  -4  -9  -2   16.70    8.30
  -4  -9  -2   14.00    7.00
   4  -9   2   -1.10   12.60
   4   9   2   21.00    7.90
   4   9   2   22.00    9.00
  -4   9  -2    0.60    6.60
  -4   9  -2   -1.00    6.90
   5  -9   2   10.50   11.90
  -5  -9  -2   -5.60    6.70
  -5  -9  -2   15.80   11.40
   5   9   2    8.50    8.00
  -5   9  -2    1.40    8.10
   5   9   2   11.90    9.30
   6  -9   2   14.80   11.50
  -6  -9  -2  -11.20   13.70
  -6  -9  -2   -1.80    8.60
   6   9   2    7.60    8.50
   6   9   2   -3.80   12.00
  -7  -9  -2 1315.87   69.89
   7  -9   2 1428.86   60.99
   8  -9   2  345.77   33.50
  -8  -9  -2  344.77   28.10
   8   9   2  264.47   26.30
   9  -9   2   95.69   23.10
  -9  -9  -2  120.39   19.50
   9   9   2   90.19   17.70
 -10  -9  -2   35.20   20.30
  10  -9   2   22.10   29.40
  10   9   2   -6.60   27.20
  10   9   2   45.30   19.00
 -11 -10   2   -2.40   16.10
  11 -10  -2   15.20   21.60
  11  10  -2   40.40   31.20
  10 -10  -2  102.79   19.70
 -10 -10   2   81.59   16.70
  10  10  -2   69.59   16.60
  10  10  -2   53.59   23.70
   9 -10  -2   26.90   15.80
  -9 -10   2   12.60   13.00
   9  10  -2   18.40   13.60
  -9  10   2   10.70   16.00
   9  10  -2    7.80   18.30
  -8 -10   2    9.40   15.40
   8 -10  -2   19.30   20.50
  -8  10   2   25.30   12.40
   8  10  -2   17.30   14.20
   8  10  -2   20.50   18.50
  -7 -10   2  141.59   14.60
  -7 -10   2  138.39   22.30
   7 -10  -2  109.39   15.20
  -7  10   2  150.48   15.20
   7  10  -2  138.19   12.90
  -7  10   2  142.59   17.30
   7  10  -2  187.68   16.00
  -6 -10   2    1.60   10.70
   6 -10  -2   14.20    8.10
  -6 -10   2   16.30    7.50
   6  10  -2   24.70    8.90
  -6  10   2   28.60    9.50
  -6  10   2   14.00    7.70
   6  10  -2   13.30    6.30
  -5 -10   2   47.50    9.00
   5 -10  -2   51.89    8.80
  -5 -10   2   59.09    8.40
   5  10  -2   25.60   10.40
  -5  10   2   62.29    8.40
  -5  10   2   58.19    7.70
   5  10  -2   50.99    7.50
  -5  10   2   45.30   11.50
   4 -10  -2  122.99   12.90
  -4 -10   2  157.18   12.30
  -4 -10   2  145.19   12.00
  -4  10   2  158.78   11.50
  -4  10   2  147.99   12.60
  -4  10   2  154.88   14.30
   4  10  -2  156.58   13.40
   3 -10  -2  191.78   15.40
  -3 -10   2  193.88   13.70
  -3 -10   2  215.58   13.30
  -3  10   2  207.58   13.20
  -3  10   2  226.18   12.90
  -3  10   2  226.48   14.90
   3  10  -2  220.08   15.60
  -2 -10   2  169.68   12.40
   2 -10  -2  204.88   13.60
   2 -10  -2  166.48   15.30
  -2 -10   2  183.28   12.20
  -2 -10   2  189.78   11.60
  -2  10   2  206.68   11.80
  -2  10   2  166.78   14.30
   2  10  -2  178.28   14.30
   1 -10  -2  394.26   24.90
  -1 -10   2  418.76   19.30
  -1 -10   2  411.56   19.90
   1 -10  -2  434.66   22.70
  -1 -10   2  437.46   19.80
   1 -10  -2  424.86   21.00
   1 -10  -2  432.66   21.30
   1  10  -2  401.96   21.40
  -1  10   2  421.76   20.40
  -1  10   2  426.96   21.20
   0 -10  -2   21.00    9.60
   0 -10   2   15.80    5.60
   0 -10  -2    9.40    7.10
   0 -10   2   14.10    7.30
   0 -10   2   16.80    5.80
   0 -10  -2   17.50    7.10
   0 -10  -2   19.00    7.30
   0  10   2   18.60    7.20
   0  10   2    2.40    7.80
   0  10  -2   11.20    7.80
   1 -10   2   -5.90    7.20
  -1 -10  -2  -11.50    6.30
  -1 -10  -2   -1.00    6.80
  -1 -10  -2    2.50   11.00
  -1 -10  -2   19.10    6.80
   1  10   2    0.30    8.40
   1  10   2    8.80    6.60
  -1  10  -2    7.00    7.20
  -2 -10  -2   92.89   12.60
  -2 -10  -2   87.99   11.60
   2 -10   2   93.69   12.70
   2  10   2   87.79   11.10
  -2  10  -2  105.89   11.60
   2  10   2  109.59   11.40
   2  10   2   87.49   13.40
  -3 -10  -2   21.60    8.80
  -3 -10  -2   19.10    7.30
   3  10   2   14.70    8.50
   3  10   2   34.90    7.80
  -3  10  -2   23.00    8.10
  -3  10  -2   21.50    6.20
  -4 -10  -2    7.70    7.70
  -4 -10  -2   -2.60    9.00
   4  10   2    9.80    8.10
  -4  10  -2   -0.40    7.40
  -5 -10  -2   20.70    7.90
   5 -10   2    9.50   13.00
  -5 -10  -2   17.10   11.90
  -5  10  -2   10.40    8.40
   5  10   2    0.60    7.50
   5  10   2   -7.80   11.40
   6 -10   2   67.49   14.20
  -6 -10  -2   37.10   10.50
  -6 -10  -2   29.00   17.30
   6  10   2   71.99   11.50
  -7 -10  -2  135.09   19.20
   7 -10   2  177.28   23.40
   7  10   2  137.19   19.70
  -8 -10  -2   22.10   16.40
   8 -10   2   51.19   22.30
   8  10   2   14.50   15.40
  -9 -10  -2  157.78   21.00
   9 -10   2  132.59   28.10
   9  10   2  138.09   25.80
   9  10   2  157.38   20.40
  10 -10   2   88.39   29.40
 -10 -10  -2   16.20   19.80
  10  10   2    7.00   25.20
  10  10   2   28.80   19.50
  11 -11  -2   87.69   22.30
  11  11  -2  106.69   32.00
  10 -11  -2  -34.90   18.10
 -10 -11   2   12.80   16.00
  10  11  -2   -9.30   23.20
   9 -11  -2  265.17   27.80
  -9 -11   2  265.27   25.10
   9  11  -2  226.98   24.00
   9  11  -2  326.87   32.30
  -8 -11   2  511.35   32.00
   8 -11  -2  498.85   33.80
   8  11  -2  504.45   34.80
   8  11  -2  526.85   30.20
  -8  11   2  499.85   35.20
   7 -11  -2  249.08   20.20
  -7 -11   2  265.77   19.00
  -7 -11   2  249.68   28.50
  -7  11   2  218.98   18.90
   7  11  -2  289.97   20.70
   7  11  -2  270.67   16.50
   6 -11  -2  -16.20    8.30
  -6 -11   2    5.10   12.10
  -6 -11   2   -6.30    6.80
  -6  11   2   10.40    9.20
   6  11  -2    7.30    8.60
  -6  11   2    8.80   11.40
   6  11  -2   28.30    6.70
  -5 -11   2   80.09   11.10
   5 -11  -2   92.89   13.10
  -5  11   2   76.69   12.30
  -5  11   2  132.89   12.30
   5  11  -2  108.69   12.80
  -5  11   2   95.49   12.00
   4 -11  -2  637.84   29.80
  -4 -11   2  683.73   30.00
  -4 -11   2  647.64   28.60
   4  11  -2  633.44   31.00
  -4  11   2  593.84   29.10
  -4  11   2  597.84   30.30
  -4  11   2  673.83   28.90
   3 -11  -2  590.64   30.90
  -3 -11   2  647.84   29.10
  -3 -11   2  619.54   28.40
  -3  11   2  654.23   28.70
   3  11  -2  706.13   31.10
  -2 -11   2  761.12   32.20
  -2 -11   2  700.23   31.80
   2 -11  -2  724.53   33.00
  -2 -11   2  769.12   32.10
   2 -11  -2  725.13   35.20
  -2  11   2  766.82   32.00
  -2  11   2  711.83   34.00
   2  11  -2  770.72   33.90
  -1 -11   2 2260.97   87.89
  -1 -11   2 2331.37   88.49
   1 -11  -2 2233.38   88.89
   1 -11  -2 2279.87   90.89
  -1 -11   2 2211.88   87.99
   1 -11  -2 2116.59   88.59
  -1  11   2 2345.87   88.19
   1  11  -2 2336.97   89.79
   0 -11  -2  943.51   41.70
   0 -11   2  974.60   40.00
   0 -11   2  943.61   40.00
   0 -11   2  914.21   39.60
   0 -11  -2  984.00   40.50
   0 -11  -2  916.81   39.90
   0  11   2  981.10   41.40
   0  11   2  922.21   39.40
   0  11  -2  971.70   41.00
  -1 -11  -2  525.85   24.20
   1 -11   2  496.05   27.70
  -1 -11  -2  506.85   24.50
  -1 -11  -2  511.15   25.90
  -1  11  -2  504.05   25.10
   1  11   2  512.55   24.10
   1  11   2  506.25   25.90
  -2 -11  -2  514.35   24.00
  -2 -11  -2  523.25   24.80
  -2 -11  -2  487.65   27.00
   2  11   2  515.85   26.90
  -2  11  -2  519.35   25.50
   2  11   2  510.45   24.40
  -3 -11  -2  464.75   25.30
  -3 -11  -2  434.96   22.50
   3  11   2  425.86   23.30
  -3  11  -2  457.85   23.80
   3  11   2  457.45   25.30
  -4 -11  -2   64.69    9.70
  -4 -11  -2   60.69   11.90
  -4  11  -2   55.29    9.90
   4  11   2   64.29   10.00
  -5 -11  -2   10.70    8.80
  -5 -11  -2   11.70   12.90
  -5  11  -2   42.40   10.10
   5  11   2   20.60    8.50
   6 -11   2  208.78   20.30
  -6 -11  -2  205.08   29.90
  -6 -11  -2  216.78   19.90
   6  11   2  185.18   19.30
  -7 -11  -2  808.42   42.90
   7  11   2  846.02   43.80
  -8 -11  -2  292.27   29.00
   8 -11   2  292.17   31.80
   8  11   2  314.07   32.00
   8  11   2  313.27   28.70
  -9 -11  -2  152.98   22.20
   9 -11   2  156.68   29.30
   9  11   2  165.48   26.80
   9  11   2  157.58   21.70
 -10 -11  -2  -23.30   28.70
  10 -11   2   46.70   32.70
  10  11   2  -28.80   25.10
  10  11   2   12.10   21.40
 -11 -12   2   -8.70   17.00
  11 -12  -2   45.70   22.40
  11  12  -2   47.70   32.90
  10 -12  -2  -11.30   19.70
 -10 -12   2   -3.30   16.00
  10  12  -2   40.40   24.40
  -9 -12   2   18.00   14.70
   9 -12  -2   27.90   21.40
   9  12  -2    2.00   17.70
   8 -12  -2  213.28   25.40
  -8 -12   2  183.68   22.70
   8  12  -2  192.88   25.20
  -7 -12   2   80.69   26.10
   7 -12  -2  136.89   18.70
  -7  12   2   39.10   13.00
   6 -12  -2   55.89   11.30
  -6 -12   2   50.79    9.40
  -6 -12   2   79.09   15.80
  -6  12   2   72.29   11.30
   6  12  -2   97.29   14.10
  -5 -12   2   78.39   12.60
   5 -12  -2   83.69   11.30
  -5  12   2   57.49   10.90
  -5  12   2   76.49   13.00
   5  12  -2   83.39   12.30
  -5  12   2  118.99   14.00
  -4 -12   2  552.04   26.20
   4 -12  -2  485.55   25.70
  -4 -12   2  503.65   24.00
  -4  12   2  465.75   24.90
   4  12  -2  503.05   26.30
  -4  12   2  483.55   26.20
  -4  12   2  486.65   24.50
  -3 -12   2  157.48   12.60
   3 -12  -2  149.59   15.20
  -3 -12   2  156.58   12.90
   3 -12  -2  122.59   17.80
  -3  12   2  184.38   13.30
  -3  12   2  160.08   14.30
   3  12  -2  149.59   14.20
   2 -12  -2 1177.98   52.49
  -2 -12   2 1205.68   48.80
   2 -12  -2 1189.48   50.19
  -2 -12   2 1215.08   49.20
  -2  12   2 1170.98   49.80
   2  12  -2 1236.88   50.89
  -2  12   2 1173.98   48.80
   1 -12  -2 1327.67   52.69
  -1 -12   2 1245.48   51.99
  -1 -12   2 1297.57   51.89
   1 -12  -2 1299.77   52.49
  -1 -12   2 1112.99   53.89
   1 -12  -2 1248.18   54.39
  -1  12   2 1277.37   51.29
   1  12  -2 1311.87   53.29
  -1  12   2 1307.67   52.99
   0 -12  -2  144.09   12.00
   0 -12  -2  124.89   13.50
   0 -12  -2  154.18   15.30
   0 -12   2  144.69   14.90
   0 -12   2  155.88   11.90
   0  12   2  159.58   13.80
   0  12  -2  133.79   12.80
   0  12   2  145.99   13.40
  -1 -12  -2 2160.68   87.29
  -1 -12  -2 2234.08   87.69
   1 -12   2 2205.38   88.39
  -1 -12  -2 2323.57   90.09
   1  12   2 2149.78   88.99
   1  12   2 2267.67   89.29
  -1  12  -2 2216.98   88.59
  -2 -12  -2  382.56   20.70
  -2 -12  -2  407.46   20.90
  -2 -12  -2  443.86   23.50
  -2  12  -2  398.06   21.70
   2  12   2  390.76   22.80
  -3 -12  -2  313.67   19.20
  -3 -12  -2  326.27   18.50
  -3  12  -2  312.87   19.50
   3  12   2  333.37   21.70
  -4 -12  -2  634.44   30.20
  -4 -12  -2  603.24   34.10
  -4  12  -2  633.94   31.10
   4  12   2  628.74   30.50
   4  12   2  600.64   33.00
  -5 -12  -2  307.77   19.70
  -5 -12  -2  237.68   24.70
  -5  12  -2  312.77   20.70
   5  12   2  255.97   22.40
   5  12   2  253.47   18.20
  -6 -12  -2   27.60   18.10
   6  12   2   38.90   20.30
  -7 -12  -2   32.80   16.10
   7  12   2    7.50   18.20
   7  12   2   20.50   14.20
   8 -12   2  579.84   46.80
  -8 -12  -2  503.65   35.30
   8  12   2  464.15   38.60
   8  12   2  501.65   32.50
  -9 -12  -2   17.70   17.70
   9  12   2  -25.30   20.40
   9  12   2   16.90   17.40
 -10 -12  -2   -9.10   19.10
  10  12   2  -24.50   43.80
  10 -13  -2   63.79   22.80
 -10 -13   2   59.29   17.90
  10  13  -2   39.60   43.30
  -9 -13   2  259.47   27.30
   9 -13  -2  308.17   30.50
   9  13  -2  316.57   31.30
   8 -13  -2   14.20   16.90
  -8 -13   2   28.20   13.40
   8  13  -2    8.60   16.60
   7 -13  -2   66.89   25.00
  -7 -13   2   93.19   17.00
   7  13  -2   95.89   19.60
  -6 -13   2   44.70   17.90
  -6 -13   2   87.69   12.90
   6 -13  -2   87.99   12.70
  -6  13   2   58.09   16.10
   6  13  -2   71.49   14.00
  -5 -13   2  506.25   28.80
  -5 -13   2  494.45   25.10
   5 -13  -2  522.45   27.40
   5  13  -2  510.35   28.20
  -5  13   2  485.65   28.40
  -4 -13   2  399.76   20.90
   4 -13  -2  416.66   23.20
  -4 -13   2  409.76   23.90
  -4  13   2  352.06   22.40
  -4  13   2  402.26   23.70
   4  13  -2  428.26   23.50
  -3 -13   2  676.53   30.20
  -3 -13   2  662.43   31.30
   3 -13  -2  683.73   32.00
   3  13  -2  639.84   31.90
  -3  13   2  678.33   31.70
  -2 -13   2    9.70    6.40
  -2 -13   2    8.90    6.70
   2 -13  -2   14.50    9.80
   2 -13  -2   17.00    9.60
  -2  13   2   15.80    8.20
   2  13  -2   12.80    6.90
   1 -13  -2  290.17   18.70
  -1 -13   2  294.97   17.00
   1 -13  -2  314.87   18.10
   1 -13  -2  309.27   19.90
  -1 -13   2  301.07   17.20
  -1  13   2  300.57   17.20
   1  13  -2  264.37   18.10
   0 -13  -2   24.90    9.80
   0 -13   2   25.90    7.60
   0 -13  -2   30.30    9.10
   0 -13  -2   32.50    6.90
   0 -13   2   32.00    7.10
   0  13  -2   23.00    7.70
   0  13   2   18.00    7.20
  -1 -13  -2   96.39   11.40
   1 -13   2  109.39   12.80
  -1 -13  -2   94.49   15.00
  -1 -13  -2   88.09   11.90
  -1  13  -2   79.19   11.80
   1  13   2   95.89   12.10
  -2 -13  -2  226.08   15.20
  -2 -13  -2  206.68   16.80
   2  13   2  231.98   17.30
  -2  13  -2  223.38   15.70
  -3 -13  -2 1127.99   47.80
  -3 -13  -2 1090.99   47.00
  -3 -13  -2 1080.79   51.19
  -3  13  -2 1154.38   48.90
   3  13   2 1102.49   50.19
  -4 -13  -2   12.60   12.50
  -4 -13  -2   -1.00    8.40
   4  13   2   -3.70   11.00
  -4  13  -2   11.40   10.10
  -5 -13  -2  621.14   31.90
   5  13   2  613.54   35.10
  -5  13  -2  632.64   32.70
   5  13   2  578.84   32.00
  -6 -13  -2  122.39   18.40
   6  13   2  100.19   17.50
   6  13   2   96.09   21.10
  -7 -13  -2    5.10   15.70
   7  13   2   14.00   14.00
   7  13   2    1.40   18.00
  -8 -13  -2   51.09   16.60
   8  13   2   65.79   21.10
   8  13   2   36.00   16.90
  -9 -13  -2  106.69   20.90
   9  13   2   63.49   24.40
  10 -14  -2  -27.00   23.60
  10  14  -2  -10.00   24.40
  -9 -14   2  -10.00   16.00
   9 -14  -2   15.20   20.50
   9  14  -2   10.00   19.10
  -8 -14   2  164.88   20.80
   8 -14  -2  176.18   23.90
   8  14  -2  154.08   23.30
   7 -14  -2   10.80   16.40
  -7 -14   2    8.60   12.50
   7  14  -2   21.40   16.10
  -6 -14   2    2.30   21.80
  -6 -14   2   17.60   11.70
   6 -14  -2   18.60   12.60
   5 -14  -2   12.30   11.30
  -5 -14   2   21.30   13.80
   5  14  -2   31.70   11.70
  -5  14   2   25.10   12.40
  -4 -14   2  137.09   18.30
   4 -14  -2  144.09   16.70
   4 -14  -2  165.58   23.90
  -4 -14   2  166.48   13.90
   4  14  -2  158.08   15.40
  -4  14   2  169.98   17.60
  -3 -14   2   31.00    7.30
   3 -14  -2   25.60    9.90
   3 -14  -2   29.70   14.40
   3  14  -2   18.10    9.00
  -3  14   2   23.50    9.20
  -2 -14   2  441.56   21.40
   2 -14  -2  384.86   26.50
   2 -14  -2  398.86   23.40
  -2 -14   2  411.06   22.70
  -2  14   2  410.86   22.70
   2  14  -2  389.26   22.70
   1 -14  -2   61.69   11.30
  -1 -14   2   66.69    9.30
   1 -14  -2   52.09    9.30
   1  14  -2   46.00    9.70
  -1  14   2   54.09    9.40
   0 -14   2  378.46   21.10
   0 -14   2  366.06   20.30
   0 -14  -2  362.76   22.00
   0 -14  -2  356.26   20.00
   0  14   2  350.86   20.30
   0  14  -2  349.96   21.10
   1 -14   2  153.68   14.80
  -1 -14  -2   97.09   11.90
  -1 -14  -2  121.89   17.40
  -1 -14  -2  133.39   14.90
   1  14   2  117.89   14.10
  -1  14  -2  133.89   12.80
  -2 -14  -2  754.12   34.40
  -2 -14  -2  702.73   34.20
   2 -14   2  771.72   37.80
  -2 -14  -2  755.52   38.20
  -2  14  -2  793.92   35.60
   2  14   2  769.92   36.40
  -3 -14  -2   -2.60    9.50
  -3 -14  -2   10.40   11.90
  -3 -14  -2   21.50    8.00
   3  14   2   12.10   10.10
  -3  14  -2    8.50    8.70
  -4 -14  -2    0.30    9.00
  -4 -14  -2   39.00   16.20
  -4 -14  -2    4.50   10.10
  -4  14  -2    4.40    9.70
   4  14   2  -16.30   10.50
  -5 -14  -2  479.55   26.30
  -5 -14  -2  423.76   40.80
   5  14   2  509.35   40.10
  -5  14  -2  375.26   31.40
  -6 -14  -2   57.99   17.10
   6  14   2   71.29   19.60
  -7 -14  -2   16.80   16.50
   7  14   2   13.70   17.40
  -8 -14  -2  120.19   21.30
   8  14   2  157.18   24.90
  -9 -14  -2   11.00   18.80
   9  14   2   -1.50   25.50
 -10 -15   2  434.56   34.40
  10 -15  -2  320.77   42.60
  10  15  -2  385.06   46.00
   9 -15  -2   28.00   23.80
  -9 -15   2   27.60   17.20
   9  15  -2   70.99   22.70
   8 -15  -2   37.00   19.90
  -8 -15   2   56.79   17.70
   8  15  -2   72.89   19.30
   7 -15  -2   74.69   21.40
  -7 -15   2   58.19   14.90
   7  15  -2   74.49   18.50
  -6 -15   2   18.30   15.00
   6  15  -2   28.40   15.90
   5 -15  -2 1971.80   96.39
  -5 -15   2 2053.79   83.89
  -5 -15   2 2006.00   88.59
   5 -15  -2 2161.08   86.29
   5  15  -2 2155.68   89.09
  -5  15   2 2071.99   85.39
   4 -15  -2   37.40   11.80
  -4 -15   2   24.00    8.00
  -4 -15   2   37.30   13.50
   4 -15  -2   50.69   17.70
  -4  15   2   21.20   11.10
   4  15  -2   36.80   10.60
   3 -15  -2  249.78   26.40
   3 -15  -2  233.48   20.00
  -3 -15   2  272.17   16.70
  -3 -15   2  213.98   20.20
  -3  15   2  239.48   19.20
   3  15  -2  235.58   18.30
  -2 -15   2  741.43   32.10
   2 -15  -2  704.13   34.80
  -2 -15   2  675.33   34.20
   2 -15  -2  676.63   37.90
  -2  15   2  714.33   33.20
   2  15  -2  705.53   34.40
  -1 -15   2   11.70    7.10
   1 -15  -2    2.50   11.40
   1 -15  -2    3.60   10.90
  -1  15   2   13.40    8.10
   1  15  -2   -6.80    7.30
   0 -15  -2   35.20   10.50
   0 -15  -2   24.80   12.30
   0 -15   2   17.90    9.40
   0 -15  -2   18.00    7.80
   0  15   2   25.70    8.40
   0  15  -2   43.80    9.80
   1 -15   2   27.30   11.40
  -1 -15  -2   -7.90   11.60
  -1 -15  -2   29.00   11.60
  -1 -15  -2   10.60    6.40
   1  15   2    3.90    8.40
  -1  15  -2    6.80    6.90
  -2 -15  -2  963.60   42.10
   2 -15   2  961.00   46.80
  -2 -15  -2  946.91   46.80
  -2  15  -2  958.30   43.80
   2  15   2  940.51   44.10
  -3 -15  -2  224.08   25.00
  -3 -15  -2  218.58   16.70
   3  15   2  198.88   19.20
  -3  15  -2  185.68   17.20
  -4 -15  -2  495.95   38.70
  -4 -15  -2  515.15   29.00
   4  15   2  507.45   32.70
  -4  15  -2  562.84   30.80
  -5 -15  -2 1447.66   65.19
  -5  15  -2 1479.45   68.79
   5  15   2 1536.65   69.19
  -6 -15  -2  145.99   20.10
   6  15   2  127.99   22.00
  -7 -15  -2   62.49   17.10
   7  15   2   21.50   19.40
  -8 -15  -2    9.20   16.00
   8  15   2    3.60   21.00
  -9 -15  -2   23.50   18.70
   9  15   2   28.80   23.90
   9 -16  -2   69.79   27.90
  -9 -16   2  116.19   20.40
   9  16  -2   61.09   24.80
   8 -16  -2  -12.10   22.80
  -8 -16   2    6.90   14.20
   8  16  -2   20.00   17.20
  -7 -16   2   76.99   16.80
   7 -16  -2   37.20   22.50
   7  16  -2   61.19   18.30
  -6 -16   2  395.56   28.30
   6 -16  -2  420.36   35.20
   6  16  -2  443.46   32.80
   5 -16  -2  100.69   17.20
  -5 -16   2  106.99   22.80
   5  16  -2   85.89   18.90
  -5  16   2   54.99   16.90
  -4 -16   2  914.21   40.30
  -4 -16   2  886.41   46.70
   4 -16  -2  873.41   55.19
   4 -16  -2  840.92   42.60
   4  16  -2  960.90   44.30
  -4  16   2  913.61   42.40
   3 -16  -2    5.60   13.20
   3 -16  -2   37.80   18.50
  -3 -16   2   22.90    8.60
  -3 -16   2    5.10   13.70
  -3  16   2   13.30   10.60
   3  16  -2    0.30    9.80
   2 -16  -2   40.10   15.70
  -2 -16   2   19.40    8.70
  -2 -16   2   20.40   11.90
   2 -16  -2  -11.70   12.80
   2  16  -2   19.20    9.60
  -2  16   2   31.00   10.20
  -1 -16   2   18.00    8.30
   1 -16  -2    7.70   12.90
  -1 -16   2   13.60   12.00
  -1  16   2   -2.20    8.30
   1  16  -2    7.60    9.00
   0 -16  -2  322.67   18.90
   0 -16  -2  306.37   26.30
   0 -16   2  307.47   24.30
   0  16  -2  322.07   21.00
   0  16   2  340.77   20.80
   1 -16   2  528.05   32.50
  -1 -16  -2  527.65   26.80
  -1 -16  -2  511.65   32.60
  -1  16  -2  531.55   28.30
   1  16   2  513.35   28.10
  -2 -16  -2    4.70   15.40
  -2 -16  -2    6.40    8.40
   2 -16   2   18.90   16.10
  -2  16  -2   17.10   10.00
   2  16   2   18.10   10.90
   3 -16   2   26.00   21.00
  -3 -16  -2   -0.50   18.90
  -3 -16  -2   31.50   11.50
  -3  16  -2   20.80   11.00
   3  16   2   38.90   13.10
  -4 -16  -2  622.24   36.10
  -4  16  -2  671.93   41.00
   4  16   2  620.74   40.00
  -5 -16  -2    1.00   13.00
   5  16   2   12.70   16.50
  -5  16  -2    2.00   17.60
  -6 -16  -2   66.99   16.80
   6  16   2   53.49   19.50
  -7 -16  -2  103.69   18.50
   7  16   2  121.59   23.50
  -8 -16  -2   23.10   18.00
   8  16   2   -5.70   20.40
  -9 -17   2  345.27   31.90
   9 -17  -2  372.46   37.60
   9  17  -2  394.66   40.50
   8 -17  -2   25.80   27.40
  -8 -17   2  -27.70   16.50
   8  17  -2   16.90   20.50
   7 -17  -2   15.60   23.70
  -7 -17   2   19.80   14.80
   7  17  -2   23.80   17.10
   6 -17  -2  112.69   23.50
  -6 -17   2   67.29   15.10
   6  17  -2   50.99   16.70
  -5 -17   2   44.60   14.10
   5 -17  -2   17.40   22.50
   5  17  -2   42.70   16.80
  -5  17   2   16.80   23.80
   4 -17  -2   81.79   15.50
  -4  17   2   65.09   15.70
   4  17  -2   65.89   17.90
  -3 -17   2  168.98   28.20
  -3 -17   2  248.68   18.30
   3 -17  -2  194.08   30.00
  -3  17   2  234.38   20.10
   2 -17  -2  136.69   23.70
  -2 -17   2  165.78   24.90
  -2 -17   2  180.68   16.20
   2  17  -2  165.28   18.50
  -2  17   2  214.28   17.50
  -1 -17   2  850.71   43.80
   1 -17  -2  895.31   47.10
  -1 -17   2  867.51   39.10
   1  17  -2  857.61   41.10
  -1  17   2  821.02   40.20
   0 -17  -2  334.57   31.40
   0 -17  -2  282.57   19.60
   0 -17   2  268.37   26.90
   0  17   2  315.77   20.20
   0  17  -2  269.27   20.70
   1 -17   2  344.77   32.50
  -1 -17  -2  355.76   32.60
  -1 -17  -2  392.96   22.80
   1  17   2  393.06   24.40
  -1  17  -2  391.96   25.10
  -2 -17  -2   68.29   22.90
  -2 -17  -2   79.19   20.40
   2 -17   2   91.89   23.20
  -2  17  -2   90.19   15.60
   2  17   2  106.89   16.90
  -3 -17  -2   52.39   14.60
   3  17   2   54.69   18.30
  -3  17  -2   40.60   17.90
  -4  17  -2   20.40   16.60
   4  17   2   35.90   16.30
  -5 -17  -2  133.79   18.00
   5  17   2  189.68   26.40
  -5  17  -2  191.48   27.70
  -6 -17  -2  544.25   33.90
   6  17   2  596.04   39.50
  -7 -17  -2    4.10   16.80
   7  17   2    0.90   19.30
  -8 -17  -2  -10.50   21.20
   8  17   2    2.00   24.90
   9  18  -2   15.70   23.80
  -8 -18   2  -12.20   18.90
   8  18  -2    9.40   20.40
  -7 -18   2   35.00   16.20
   7  18  -2   39.00   19.40
  -6 -18   2   13.70   14.40
   6  18  -2   -0.10   15.40
  -5 -18   2   18.20   13.80
   5  18  -2   22.90   16.60
  -4 -18   2  110.29   16.60
   4  18  -2   70.39   17.70
  -4  18   2   53.79   21.60
  -3 -18   2   37.80   16.80
   3  18  -2   35.60   15.80
  -2 -18   2  113.69   15.60
  -2 -18   2   77.99   23.80
  -2  18   2  149.09   21.30
   2  18  -2   87.29   19.50
  -1 -18   2  245.28   34.10
   1  18  -2  265.17   26.20
  -1  18   2  242.58   23.60
   0 -18   2  457.95   39.30
   0  18  -2  375.86   34.80
   0  18   2  557.24   29.70
  -1 -18  -2   46.60   15.10
   1 -18   2   23.80   26.10
  -1  18  -2   51.29   17.10
   1  18   2   56.09   29.30
  -2 -18  -2   40.40   14.30
   2  18   2   31.80   15.80
  -2  18  -2   41.10   16.20
  -3 -18  -2   72.19   14.90
  -3  18  -2   46.50   16.00
   3  18   2   41.20   16.90
  -4 -18  -2  330.77   26.20
   4  18   2  358.36   31.00
  -4  18  -2  368.46   29.10
  -5 -18  -2  124.69   18.10
  -5  18  -2  114.29   22.30
   5  18   2  111.79   20.60
  -6 -18  -2  119.29   18.40
   6  18   2  138.29   23.00
  -7 -18  -2  155.98   21.40
   7  18   2  152.78   24.90
  -8 -18  -2  -26.60   16.10
   8  18   2    7.20   22.20
  -8 -19   2   35.00   17.40
   8  19  -2   73.79   23.60
  -7 -19   2   68.59   16.80
   7  19  -2   47.10   19.90
  -6 -19   2  -18.30   14.90
   6  19  -2   14.70   16.10
  -5 -19   2   35.00   15.60
   5  19  -2   27.10   17.40
  -4 -19   2   47.70   14.40
  -4  19   2   11.00   22.00
   4  19  -2   43.10   16.90
  -3 -19   2   91.09   15.30
   3  19  -2   74.99   17.20
  -3  19   2   74.09   19.70
  -2 -19   2   17.90   15.70
   2  19  -2   17.60   14.80
  -2  19   2   13.60   17.20
  -1  19   2  302.97   29.70
   1  19  -2  276.47   27.30
   0  19   2   -7.20   15.40
   0  19  -2   -7.60   14.70
  -1 -19  -2   69.69   15.30
   1  19   2   63.29   17.20
  -1  19  -2   67.89   17.20
  -2 -19  -2   46.00   14.00
   2  19   2   37.50   15.40
  -2  19  -2   30.90   15.80
  -3 -19  -2  -11.70   12.80
   3  19   2   17.20   15.40
  -3  19  -2  -12.60   13.70
  -4 -19  -2  -13.70   12.10
   4  19   2    5.80   16.60
  -4  19  -2   -0.30   36.10
  -5 -19  -2   -6.00   13.80
   5  19   2    5.00   17.00
  -5  19  -2   -2.30   19.60
  -6 -19  -2   90.79   17.80
   6  19   2  115.89   22.00
  -7 -19  -2   49.99   18.80
   7  19   2   50.59   21.00
  -7 -20   2   43.00   17.50
   7  20  -2   53.69   31.90
  -6 -20   2   56.19   16.30
   6  20  -2   57.89   19.80
  -5 -20   2  310.87   26.90
   5  20  -2  256.57   31.10
  -4 -20   2   35.80   15.60
  -4  20   2   52.09   24.30
   4  20  -2   32.50   18.10
  -3 -20   2  177.58   19.60
   3  20  -2  183.58   25.90
  -3  20   2  182.48   25.60
  -2  20   2   -2.60   17.60
   2  20  -2  -10.10   14.50
   1  20  -2  119.09   19.60
  -1  20   2  163.68   21.00
   0  20  -2  546.05   34.70
   0  20   2  572.84   36.20
  -1  20  -2   61.89   16.80
   1  20   2   41.40   17.20
  -2 -20  -2  123.59   18.00
   2  20   2  121.39   19.10
  -2  20  -2   89.29   18.50
  -3 -20  -2   78.59   15.80
   3  20   2   66.99   19.70
  -3  20  -2   88.49   18.70
  -4 -20  -2   71.39   15.70
   4  20   2   82.89   18.90
  -4  20  -2   83.99   21.20
  -5 -20  -2  330.27   26.80
  -5  20  -2  274.27   31.40
   5  20   2  301.37   31.20
  -6 -20  -2  142.29   25.90
   6  20   2  103.99   22.60
  -7 -21   2   11.40   18.20
   7  21  -2   57.09   21.30
  -6 -21   2   57.69   24.80
   6  21  -2  118.69   23.50
  -5 -21   2    9.40   16.50
   5  21  -2   -0.60   17.70
  -4 -21   2   19.10   16.20
   4  21  -2   25.30   17.00
  -3 -21   2  201.08   28.30
  -3  21   2  208.78   26.90
   3  21  -2  208.48   27.40
   2  21  -2   32.70   15.30
  -2  21   2   -6.90   19.70
   1  21  -2   26.30   15.30
  -1  21   2   23.80   17.50
   0  21  -2   27.90   16.50
   0  21   2   32.10   16.80
  -1  21  -2   66.39   18.40
   1  21   2   64.39   18.00
  -2 -21  -2   53.09   15.10
  -2  21  -2   49.70   19.10
  -3 -21  -2  163.68   18.90
  -3  21  -2  198.28   28.60
   3  21   2  171.78   22.90
  -4 -21  -2   19.40   14.70
  -4  21  -2   38.20   21.20
   4  21   2   21.50   18.40
  -5 -21  -2   26.40   15.30
  -5  21  -2  -14.60   24.80
   5  21   2    0.60   19.10
  -6 -21  -2   84.89   18.60
   6  21   2  114.29   23.10
  -6 -22   2   55.99   19.00
   6  22  -2   50.79   21.40
  -5 -22   2  -10.90   18.90
   5  22  -2   50.09   21.40
   4  22  -2  153.28   23.90
  -3  22   2   10.60   23.50
   3  22  -2   81.19   18.90
  -2  22   2  253.57   35.20
   2  22  -2  243.78   27.00
   1  22  -2   32.80   16.30
  -1  22   2   31.10   20.00
   0  22  -2   53.59   17.60
   0  22   2   83.39   20.40
  -1  22  -2  125.49   21.10
   1  22   2  138.29   20.60
  -2  22  -2   19.60   17.40
   2  22   2   73.89   19.60
  -3 -22  -2    0.00   15.60
   3  22   2  -27.30   17.90
  -3  22  -2    2.60   19.30
  -4 -22  -2  107.79   19.50
  -4  22  -2   30.00   41.30
   4  22   2   85.99   22.00
  -5 -22  -2    2.20   16.60
   5  22   2   36.40   20.20
   5  23  -2   79.09   21.40
   4  23  -2  234.78   29.70
   3  23  -2   50.99   20.40
  -2  23   2   27.30   39.30
   2  23  -2   34.80   19.00
  -1  23   2  124.69   23.50
   1  23  -2  154.58   22.60
   0  23   2   38.80   21.50
   0  23  -2   39.20   18.70
  -1  23  -2    9.70   18.20
   1  23   2   27.80   21.10
  -2  23  -2   71.49   20.90
   2  23   2   50.89   22.40
  -3  23  -2  128.59   26.10
  -4  23  -2   75.99   29.00
   4  23   2   76.49   21.80
   4  24  -2   57.59   19.60
   3  24  -2  304.77   33.90
  -1  24   2   28.90   33.00
   1  24  -2   11.00   20.70
   0  24   2   93.99   25.30
   0  24  -2  163.58   36.20
  -1  24  -2    4.80   27.30
   1  24   2   51.79   22.50
   2  24   2  413.06   38.40
  -2  24  -2  326.57   35.40
   3  24   2  218.68   28.10
   1  25  -2    4.40   21.00
   0  25   2    2.40   27.90
   0  25  -2   16.90   20.00
 -12   0   3   12.50   18.00
  12   0  -3    8.20   16.00
 -11   0   3    3.30   15.50
  11   0  -3   12.90   14.20
 -10   0   3    8.80   12.40
  10   0  -3    9.60   12.50
  -9   0   3    3.90    9.30
   9   0  -3   13.20   10.30
  -9   0   3   24.00   16.60
  -8   0   3    3.60   10.80
  -8   0   3   -9.40    6.60
   8   0  -3    1.10    7.10
   7   0  -3   10.80    6.40
  -7   0   3    8.60    8.20
  -7   0   3    6.30    6.00
   6   0  -3    1.10    6.40
  -6   0   3    7.40    6.20
  -6   0   3   -0.70    5.80
  -5   0   3    1.50    6.40
   5   0  -3    6.70    6.30
  -5   0   3    9.00    5.80
  -4   0   3    2.60    5.00
  -4   0   3    1.70    4.30
   4   0  -3    0.10    4.30
   4   0  -3    7.40    7.10
   3   0  -3    7.40    4.20
  -3   0   3    8.20    5.00
  -3   0   3    5.40    3.70
   3   0  -3    8.50    4.60
  -2   0   3    5.30    3.50
   2   0  -3    6.00    3.50
   1   0  -3    1.00    2.60
   1   0  -3    1.30    3.30
  -1   0   3   -1.20    2.80
   0   0  -3    4.20    3.50
   0   0   3    1.80    4.00
   1   0   3   -0.10    4.80
  -1   0  -3   -1.20    4.20
  -2   0  -3    3.00    4.90
   2   0   3   10.00    6.10
  -2   0  -3   -1.90    6.90
   3   0   3   14.20    7.50
  -3   0  -3   11.10    5.40
   3   0   3    5.40    9.60
  -3   0  -3   10.50    5.70
  -4   0  -3    0.40    6.50
  -4   0  -3    0.90    6.00
   4   0   3    5.40    8.30
  -5   0  -3    2.80    7.60
   5   0   3    6.10    8.40
  -5   0  -3   -9.60    6.20
   6   0   3   -1.80    7.50
  -6   0  -3    6.10    7.50
  -6   0  -3   -1.30    8.40
  -7   0  -3   -1.50   15.10
  -7   0  -3    3.60    8.50
   7   0   3   24.90    9.40
   8   0   3   10.60   16.50
  -8   0  -3   88.79   29.20
  -9   0  -3   10.20   17.80
   9   0   3    6.50   15.00
  10   0   3   -8.10   16.20
 -10   0  -3  -54.39   24.60
  10   0   3   -2.80   18.00
  11   0   3  -13.30   18.70
  12  -1  -3   14.90   16.10
 -12  -1   3   -1.00   17.00
 -12   1   3  -21.00   18.80
  12   1  -3   19.80   15.90
  11  -1  -3   -6.00   14.80
 -11  -1   3   -8.40   14.30
  11   1  -3   12.00   13.70
 -11   1   3   13.60   15.50
  10  -1  -3  164.08   19.30
 -10  -1   3  165.28   21.10
 -10   1   3  163.28   21.30
  10   1  -3  167.88   19.90
  -9  -1   3 1298.77   61.09
   9  -1  -3 1362.16   56.39
  -9  -1   3 1257.87   55.49
  -9   1   3 1227.98   55.49
  -9   1   3 1354.46   62.39
   9   1  -3 1272.67   55.49
  -8  -1   3   28.70    8.50
  -8  -1   3   21.10   11.40
  -8   1   3   38.20    7.10
  -8   1   3   17.00   11.40
   8   1  -3   33.50    7.10
   7  -1  -3   23.10    6.80
  -7  -1   3   14.80    6.40
  -7  -1   3   28.80    7.70
  -7   1   3   28.40    8.10
   7   1  -3   27.40    7.10
  -7   1   3   14.60    6.20
  -6  -1   3 1479.35   60.19
  -6  -1   3 1515.35   59.49
   6  -1  -3 1458.65   59.19
   6   1  -3 1436.86   58.99
  -6   1   3 1429.86   59.19
  -6   1   3 1531.65   60.49
  -5  -1   3 4029.80  152.38
  -5  -1   3 3922.91  152.98
   5  -1  -3 4033.20  152.48
  -5   1   3 3912.41  153.08
   5   1  -3 4030.30  152.28
  -5   1   3 4054.89  152.48
  -4  -1   3    5.50    4.60
   4  -1  -3    9.40    4.80
  -4  -1   3    3.60    5.10
   4  -1  -3   12.00    7.10
  -4   1   3    6.00    5.00
   4   1  -3    6.20    7.10
  -4   1   3    5.70    4.40
   4   1  -3    9.70    4.50
   3  -1  -3  364.66   15.90
  -3  -1   3  365.66   15.80
   3  -1  -3  351.06   16.70
  -3   1   3  352.16   16.30
  -3   1   3  355.16   16.10
   3   1  -3  348.07   16.10
   3   1  -3  364.36   15.70
   2  -1  -3    6.70    3.70
  -2  -1   3    5.40    3.10
  -2   1   3    6.60    3.90
   2   1  -3    6.20    2.90
  -1  -1   3  449.56   18.00
   1  -1  -3  490.75   18.90
  -1  -1   3  444.16   18.60
   1  -1  -3  464.05   19.40
   1   1  -3  404.96   17.90
  -1   1   3  470.45   18.90
   0  -1  -3   74.39    7.10
   0  -1   3   70.69    6.10
   0   1   3   73.19    7.40
   0   1  -3   79.49    5.30
  -1  -1  -3 1126.69   45.10
   1  -1   3 1135.79   44.90
  -1   1  -3 1164.18   44.60
   1   1   3 1123.79   45.50
  -2  -1  -3   39.80    6.70
  -2  -1  -3   39.70    6.60
   2  -1   3   42.60    7.30
  -2   1  -3   44.20    7.10
   2   1   3   35.70    9.90
   2   1   3   42.30    7.90
  -3  -1  -3   -1.10    5.80
   3  -1   3    7.20    8.30
  -3  -1  -3    7.10    5.70
   3  -1   3   10.40    7.80
   3   1   3    4.00    9.60
  -3   1  -3    6.00    6.00
   3   1   3   12.20    6.90
  -3   1  -3   12.40    5.40
   4  -1   3   19.10    9.30
  -4  -1  -3   27.80    7.50
  -4  -1  -3   37.30    7.40
   4   1   3   13.90    8.40
  -4   1  -3   32.20    7.20
  -4   1  -3   24.80    8.30
  -5  -1  -3  701.03   32.40
  -5  -1  -3  680.23   30.70
   5  -1   3  676.83   31.40
  -5   1  -3  664.03   30.70
   5   1   3  703.23   31.70
  -5   1  -3  686.63   31.60
  -6  -1  -3 1473.75   63.29
   6  -1   3 1466.05   62.09
  -6  -1  -3 1525.45   61.39
  -6   1  -3 1483.15   60.99
   6   1   3 1501.05   62.19
  -6   1  -3 1503.55   63.59
  -7  -1  -3  144.79   23.60
   7  -1   3  167.58   15.80
  -7  -1  -3  156.98   15.50
  -7   1  -3  198.18   15.70
   7   1   3  132.79   14.70
  -7   1  -3  139.29   21.20
   8  -1   3   -1.00   19.80
  -8  -1  -3  -19.80   28.00
  -8   1  -3   15.10   19.30
   8   1   3    6.20   14.60
   9  -1   3  513.15   33.50
  -9  -1  -3  563.64   35.40
   9   1   3  501.95   33.00
   9   1   3  526.15   32.90
  10  -1   3  -22.90   18.20
  10  -1   3   23.80   17.30
  10   1   3   28.40   17.60
  10   1   3   -2.30   19.00
  11  -1   3    7.50   26.90
  11  -1   3   18.00   19.50
  11   1   3   21.80   19.50
 -12  -2   3   39.30   17.50
  12  -2  -3   19.80   15.10
 -12   2   3   14.50   18.90
  12   2  -3   15.90   16.20
  11  -2  -3   -7.30   13.80
 -11  -2   3   17.60   15.30
  11   2  -3   20.90   13.70
 -11   2   3    8.30   15.80
  10  -2  -3  286.27   25.40
 -10  -2   3  323.17   26.00
  10   2  -3  351.96   25.20
 -10   2   3  276.57   25.30
  -9  -2   3   94.19   19.60
  -9  -2   3  109.19   15.60
   9  -2  -3   83.79   12.80
   9   2  -3   86.89   13.60
  -9   2   3  122.29   20.30
  -9   2   3   83.49   12.80
  -8  -2   3  150.58   12.70
  -8  -2   3  115.99   17.30
   8  -2  -3  137.39   12.70
  -8   2   3  125.09   12.80
   8   2  -3  141.29   12.90
  -8   2   3  128.89   17.70
  -7  -2   3   83.89   12.10
   7  -2  -3   93.19   11.20
  -7  -2   3   90.89   10.60
   7   2  -3   98.79   10.80
  -7   2   3  104.29   12.50
  -7   2   3   85.19   10.50
   6  -2  -3  334.87   18.30
  -6  -2   3  358.86   18.70
  -6  -2   3  341.77   18.80
  -6   2   3  342.47   19.10
  -6   2   3  344.37   18.40
   6   2  -3  349.17   18.10
  -5  -2   3 2460.75   93.59
  -5  -2   3 2385.96   94.09
   5   2  -3 2357.66   93.09
  -5   2   3 2459.45   94.39
  -4  -2   3    9.20    5.10
   4  -2  -3    7.80    4.50
  -4  -2   3   -2.90    3.60
   4   2  -3    4.70    7.30
  -4   2   3   11.10    5.00
   4   2  -3    3.00    4.50
  -4   2   3    5.60    4.50
   3  -2  -3 2161.88   82.49
  -3  -2   3 2113.09   81.39
   3  -2  -3 2099.79   81.69
  -3   2   3 2177.78   81.89
   3   2  -3 2077.99   81.09
   3   2  -3 2166.18   81.49
  -3   2   3 2122.79   81.99
   2  -2  -3   15.00    4.80
  -2  -2   3    9.90    2.70
  -2   2   3   13.80    4.10
   2   2  -3   13.20    2.60
   1  -2  -3  481.55   19.40
  -1  -2   3  451.25   17.70
  -1  -2   3  443.26   18.10
   1  -2  -3  457.05   20.10
  -1   2   3  444.46   19.20
   0  -2   3  532.55   21.10
   0  -2  -3  531.65   22.60
   0   2   3  502.45   23.20
   0   2  -3  536.75   20.60
  -1  -2  -3   26.70    5.90
   1  -2   3   30.80    5.20
  -1   2  -3   25.70    6.60
   1   2   3   33.00    6.60
  -1   2  -3   32.50    4.20
  -2  -2  -3  189.78   11.80
   2  -2   3  176.88   12.00
  -2  -2  -3  156.98   10.90
   2   2   3  190.48   12.80
  -2   2  -3  185.98   12.00
  -2   2  -3  203.08   11.10
   2   2   3  184.48   13.90
   3  -2   3  361.36   19.80
  -3  -2  -3  374.86   18.60
   3  -2   3  340.27   20.50
  -3  -2  -3  369.26   18.00
   3   2   3  344.67   18.70
  -3   2  -3  353.46   18.00
  -3   2  -3  316.97   20.10
   3   2   3  335.07   23.00
   4  -2   3  235.88   17.20
  -4  -2  -3  261.07   15.70
  -4  -2  -3  271.67   16.30
   4   2   3  229.68   17.80
  -4   2  -3  253.97   15.00
  -4   2  -3  243.08   15.20
  -5  -2  -3  766.42   35.30
   5  -2   3  760.72   34.70
  -5  -2  -3  744.53   34.00
  -5   2  -3  756.42   33.40
  -5   2  -3  769.22   34.50
   5   2   3  774.62   34.50
  -6  -2  -3   61.89   11.10
  -6  -2  -3   64.89    9.50
   6  -2   3   58.79   10.10
  -6   2  -3   95.99   11.90
   6   2   3   56.99    9.80
  -6   2  -3   93.09   13.80
   7  -2   3  287.37   19.80
  -7  -2  -3  306.17   26.20
  -7  -2  -3  311.97   19.40
  -7   2  -3  288.47   25.70
   7   2   3  316.07   20.20
  -7   2  -3  310.17   19.70
   8  -2   3   93.79   29.60
  -8  -2  -3   69.09   19.80
  -8   2  -3   88.29   16.60
   8   2   3   95.39   19.30
  -9  -2  -3   93.99   18.60
   9  -2   3   82.09   17.90
   9   2   3   85.19   17.90
   9   2   3  111.19   17.80
  -9   2  -3  101.29   21.80
 -10  -2  -3   15.70   23.60
  10  -2   3   53.49   17.90
  10   2   3   51.29   21.80
  10   2   3   25.70   16.90
  11  -2   3  -10.10   24.60
  11  -2   3  -19.40   20.10
  11   2   3   22.00   18.60
  12  -3  -3  193.38   25.70
 -12  -3   3  147.29   20.80
  12   3  -3  115.99   18.70
 -12   3   3  157.08   23.40
  11  -3  -3   24.40   14.00
 -11  -3   3   -6.80   13.90
  11   3  -3   -8.10   13.30
 -11   3   3   11.70   15.10
  10  -3  -3  115.09   17.80
 -10  -3   3  112.19   16.70
  10   3  -3  112.79   16.20
 -10   3   3   95.29   16.00
   9  -3  -3   -5.80    9.70
  -9  -3   3   -3.00   18.00
  -9  -3   3   -1.80   12.40
   9   3  -3    3.30   10.40
  -9   3   3    2.50   10.70
  -9   3   3   -3.60   19.20
   8  -3  -3  206.98   15.00
  -8  -3   3  184.08   15.10
  -8  -3   3  195.48   20.10
   8   3  -3  207.08   14.00
  -8   3   3  203.08   14.50
  -8   3   3  209.28   20.60
  -7  -3   3  145.89   12.60
  -7  -3   3  155.98   15.20
   7  -3  -3  155.08   13.10
  -7   3   3  152.68   13.20
   7   3  -3  147.09   11.50
  -7   3   3  170.08   14.20
   6  -3  -3  338.97   18.60
  -6  -3   3  350.86   19.00
  -6  -3   3  328.17   17.80
  -6   3   3  325.97   19.00
  -6   3   3  328.87   18.00
   6   3  -3  355.06   17.20
   5  -3  -3 5781.32  251.17
  -5  -3   3 6951.80  247.88
  -5  -3   3 6976.00  248.48
  -5   3   3 6713.33  248.08
   5   3  -3 5812.82  247.68
  -5   3   3 7042.79  248.98
  -4  -3   3   26.80    5.80
  -4  -3   3   16.00    4.50
   4  -3  -3   15.10    5.90
  -4   3   3   24.90    5.70
  -4   3   3   21.50    5.20
   4   3  -3   11.20    7.40
   4   3  -3   16.30    5.20
   3  -3  -3  701.43   29.00
   3  -3  -3  714.63   30.20
  -3  -3   3  700.93   28.30
   3   3  -3  717.43   28.40
  -3   3   3  736.23   29.20
  -3   3   3  705.93   29.20
   3   3  -3  672.23   28.10
   2  -3  -3   84.69    7.60
   2  -3  -3   74.59    6.70
  -2  -3   3   75.29    4.80
  -2   3   3   77.99    7.80
  -2   3   3   65.59    7.90
   1  -3  -3   14.60    5.60
  -1  -3   3   12.50    1.70
  -1  -3   3   14.70    1.60
   1  -3  -3   11.80    4.40
   0  -3  -3   26.10    6.00
   0  -3   3   31.20    3.90
   0   3   3   24.20    6.80
   0   3  -3   26.70    1.80
   0   3  -3   25.60    1.80
  -1  -3  -3  197.58   12.00
  -1  -3  -3  170.38   11.20
   1  -3   3  174.28    9.70
  -1   3  -3  179.38    9.00
   1   3   3  184.58   10.50
  -1   3  -3  170.28   11.40
   1   3   3  176.28   12.50
  -2  -3  -3  524.85   22.80
  -2  -3  -3  492.25   23.60
   2  -3   3  524.45   23.50
   2   3   3  530.25   23.80
  -2   3  -3  512.15   22.30
   2   3   3  541.05   25.70
  -2   3  -3  517.95   23.70
  -3  -3  -3 1274.77   52.69
   3  -3   3 1306.97   53.59
   3  -3   3 1210.58   52.49
  -3  -3  -3 1308.67   51.69
  -3   3  -3 1313.47   52.69
  -3   3  -3 1381.36   51.99
  -3   3  -3 1194.48   51.29
   3   3   3 1276.97   52.19
  -4  -3  -3  569.14   27.40
  -4  -3  -3  541.75   25.80
   4  -3   3  552.04   26.90
  -4   3  -3  578.94   25.90
  -4   3  -3  543.45   25.70
   4   3   3  559.94   26.60
  -5  -3  -3  532.55   27.00
   5  -3   3  509.75   27.00
  -5  -3  -3  501.95   25.60
  -5   3  -3  566.04   26.10
   5   3   3  563.74   26.40
  -5   3  -3  551.04   25.40
   6  -3   3   57.89   11.00
  -6  -3  -3   68.79    9.80
  -6  -3  -3   74.99   11.50
  -6   3  -3   85.29   10.30
   6   3   3   64.59   10.10
  -6   3  -3   90.49   11.60
   7  -3   3  296.67   20.10
  -7  -3  -3  269.67   26.90
  -7  -3  -3  282.67   19.30
  -7   3  -3  242.98   27.60
   7   3   3  288.57   20.00
  -7   3  -3  305.57   19.60
   8  -3   3   69.79   21.50
  -8  -3  -3   76.09   18.60
   8   3   3   68.49   17.30
  -8   3  -3   91.49   15.50
   8   3   3   61.29   18.00
  -9  -3  -3  281.47   27.00
   9  -3   3  256.87   27.60
   9   3   3  302.37   27.50
   9   3   3  273.87   26.90
 -10  -3  -3  274.17   35.00
  10  -3   3  350.96   32.00
  10   3   3  331.47   40.50
  10   3   3  334.77   28.40
  11  -3   3   59.29   21.80
  11  -3   3   19.20   24.90
  11   3   3   79.99   20.20
  12  -4  -3  167.38   20.60
 -12  -4   3  178.68   22.30
 -12   4   3  142.99   37.00
  12   4  -3  158.38   32.20
 -11  -4   3  363.06   28.00
  11  -4  -3  377.36   27.80
 -11   4   3  340.47   29.30
  11   4  -3  350.26   27.60
  10  -4  -3   38.70   15.70
 -10  -4   3   38.40   15.10
  10   4  -3   49.00   13.40
 -10   4   3   28.30   13.80
  10   4  -3   58.69   20.90
  -9  -4   3   26.00   20.40
   9   4  -3   33.10   13.90
  -9   4   3   38.40   15.80
  -9   4   3   53.29   20.60
  -8  -4   3   56.19   14.40
   8  -4  -3   71.99   11.00
  -8  -4   3   82.59   11.90
  -8   4   3   74.29   10.50
   8   4  -3   91.69   11.90
  -8   4   3   89.09   14.10
  -7  -4   3   51.29   14.80
   7  -4  -3   34.50    7.20
  -7  -4   3   44.00    8.40
   7   4  -3   45.80    7.40
  -7   4   3   22.30    7.30
  -7   4   3   32.00    9.00
   6  -4  -3  217.48   14.60
  -6  -4   3  227.08   14.00
  -6  -4   3  238.48   15.40
  -6   4   3  233.18   14.40
   6   4  -3  231.08   13.20
  -6   4   3  214.88   15.70
   5  -4  -3 2832.82  114.29
  -5  -4   3 2977.80  113.89
  -5  -4   3 3032.70  114.59
  -5   4   3 2999.50  114.39
  -5   4   3 2970.40  115.09
  -4  -4   3 1274.17   49.70
  -4  -4   3 1249.57   49.80
   4  -4  -3 1289.07   50.39
  -4   4   3 1235.88   50.59
  -4   4   3 1242.38   50.19
   4   4  -3 1251.17   51.19
   4   4  -3 1268.67   49.30
  -3  -4   3 2196.28   82.69
   3  -4  -3 2176.38   84.79
   3  -4  -3 2189.68   83.59
   3   4  -3 2101.79   82.39
   3   4  -3 2086.19   84.19
  -3   4   3 2289.87   83.89
  -3   4   3 2138.39   83.59
   2  -4  -3   22.70    5.50
   2  -4  -3   29.90    5.10
  -2  -4   3   26.90    3.50
  -2   4   3   22.10    4.90
  -2   4   3   26.40    5.40
   1  -4  -3  309.07   16.10
   1  -4  -3  279.17   13.90
   1  -4  -3  315.27   14.40
   1  -4  -3  288.87   15.10
  -1   4   3  291.77   14.70
   0  -4  -3 1374.26   55.29
   0  -4  -3 1342.37   54.09
   0  -4   3 1354.86   52.99
   0  -4  -3 1385.66   54.79
   0  -4  -3 1503.45   54.69
   0   4  -3 1336.67   54.49
   0   4   3 1435.96   56.39
   0   4   3 1415.76   54.69
  -1  -4  -3 1226.88   47.50
  -1  -4  -3 1133.19   46.70
   1  -4   3 1182.38   45.90
   1   4   3 1168.48   48.40
   1   4   3 1119.59   46.40
  -1   4  -3 1193.88   47.00
   1   4   3 1186.48   47.60
   2  -4   3   54.79    7.00
  -2  -4  -3   48.00    7.50
  -2  -4  -3   49.90    6.90
   2   4   3   52.19    8.20
   2   4   3   50.09   10.80
  -2   4  -3   50.99    7.50
  -2   4  -3   51.89    6.50
   2   4   3   49.00    6.70
  -3  -4  -3  957.60   39.70
   3  -4   3  927.71   41.20
   3  -4   3  930.01   41.50
  -3  -4  -3  962.60   41.00
   3   4   3  964.50   40.30
  -3   4  -3 1007.70   39.70
  -3   4  -3  926.61   40.60
   3   4   3  948.41   39.40
  -4  -4  -3   50.39    9.50
  -4  -4  -3   50.39    8.30
   4  -4   3   67.29   11.40
  -4   4  -3   61.99    7.80
   4   4   3   49.80    9.00
  -4   4  -3   58.39    8.90
  -5  -4  -3   45.20    8.40
  -5  -4  -3   33.40    8.80
   5  -4   3   26.40   10.30
  -5   4  -3   60.29   15.00
   5   4   3   23.30    8.50
  -5   4  -3   40.70    6.90
   6  -4   3  853.31   38.80
  -6  -4  -3  836.52   45.60
  -6  -4  -3  847.92   38.10
   6   4   3  874.61   38.60
   6   4   3  897.21   37.50
  -6   4  -3  822.62   37.50
  -6   4  -3  784.42   38.90
   7  -4   3  122.59   15.40
  -7  -4  -3  152.68   21.50
  -7  -4  -3  125.69   14.80
   7   4   3  144.39   13.50
   7   4   3  132.79   15.40
  -7   4  -3  172.08   18.00
  -8  -4  -3    6.90   15.50
   8  -4   3   20.10   20.00
  -8   4  -3  -19.00   16.50
   8   4   3  -11.40   14.10
   8   4   3    3.40   16.40
   9  -4   3   -5.30   15.30
  -9  -4  -3   29.50   15.90
   9   4   3  -16.00   16.70
   9   4   3  -21.20   13.80
 -10  -4  -3  201.88   24.80
  10  -4   3  226.38   30.10
  10   4   3  214.48   24.80
  11  -4   3  226.18   26.20
  11  -4   3  164.68   27.30
 -11  -4  -3  158.68   31.30
  11   4   3  166.08   22.10
 -12  -5   3  118.79   19.10
  12  -5  -3   84.49   19.10
  12   5  -3   45.40   28.80
 -12   5   3   62.49   24.70
  11  -5  -3   55.49   16.70
 -11  -5   3   72.29   17.30
 -11   5   3   56.39   18.10
  11   5  -3   67.39   15.60
  10  -5  -3   -6.40   14.00
 -10  -5   3   11.00   13.50
  10   5  -3   49.70   21.00
 -10   5   3   12.70   14.10
  10   5  -3    9.60   13.80
  -9  -5   3   37.80   15.40
   9  -5  -3   49.30   23.20
   9   5  -3   62.49   13.90
   9   5  -3   26.30   16.40
  -9   5   3   56.69   23.40
  -8  -5   3  119.89   12.70
   8  -5  -3  156.78   13.50
  -8  -5   3  146.19   19.10
  -8   5   3  133.59   14.30
   8   5  -3  123.39   12.70
  -8   5   3  138.89   19.60
   8   5  -3  153.28   15.70
  -7  -5   3  161.78   16.40
  -7  -5   3  117.89   12.10
   7  -5  -3  147.29   12.90
   7   5  -3  148.19   11.90
  -7   5   3  156.38   12.80
  -7   5   3  146.29   14.10
  -6  -5   3  987.80   40.60
  -6  -5   3  969.00   41.80
   6  -5  -3  963.70   41.20
  -6   5   3  953.00   41.20
  -6   5   3  966.90   42.10
   6   5  -3  969.60   39.90
  -5  -5   3 1368.26   59.19
   5  -5  -3 1489.25   59.49
  -5  -5   3 1506.55   59.29
   5   5  -3 1477.75   58.09
   5   5  -3 1416.76   60.29
  -5   5   3 1510.85   59.09
  -5   5   3 1553.94   60.09
  -4  -5   3 1658.53   63.29
   4  -5  -3 1656.93   63.99
  -4  -5   3 1674.23   63.39
  -4   5   3 1678.13   64.39
  -4   5   3 1582.14   63.69
   4   5  -3 1509.15   63.89
   4   5  -3 1587.74   64.59
   4   5  -3 1595.94   62.59
  -3  -5   3  766.32   30.40
   3  -5  -3  755.92   31.60
   3  -5  -3  749.62   33.50
  -3   5   3  803.72   31.70
   3   5  -3  730.23   30.00
  -3   5   3  777.72   31.70
   3   5  -3  739.63   32.20
   3   5  -3  755.42   29.70
  -2  -5   3  797.82   30.80
   2  -5  -3  767.92   33.60
   2  -5  -3  801.62   32.50
  -2   5   3  820.62   32.70
  -2   5   3  803.82   32.60
   2   5  -3  786.02   33.00
   1  -5  -3  190.38   11.00
  -1  -5   3  192.38    7.20
   1  -5  -3  179.68   11.10
   1  -5  -3  183.38   12.40
  -1  -5   3  179.98    7.40
   1  -5  -3  157.08   10.40
  -1   5   3  184.98   10.80
   1   5  -3  173.98   11.00
   0  -5   3   17.30    2.70
   0  -5  -3   23.10    5.40
   0  -5  -3   24.70    5.70
   0  -5  -3   26.80    5.90
   0  -5  -3   19.10    5.30
   0   5   3   23.70    8.00
   0   5   3   18.50    7.30
   0   5   3   26.10    5.60
   0   5  -3   22.80    5.70
  -1  -5  -3  402.56   18.50
   1  -5   3  359.46   16.00
  -1  -5  -3  342.17   17.10
   1   5   3  361.26   17.20
  -1   5  -3  355.16   16.70
   1   5   3  353.66   20.50
   1   5   3  330.77   18.40
  -1   5  -3  364.76   15.20
   2  -5   3  310.97   16.30
  -2  -5  -3  315.47   16.70
  -2  -5  -3  286.07   15.70
   2   5   3  289.57   15.50
  -2   5  -3  294.57   16.40
   2   5   3  321.07   17.40
  -2   5  -3  322.07   14.50
   3  -5   3 3681.13  152.88
  -3  -5  -3 4048.89  153.88
   3  -5   3 3965.00  153.78
   3   5   3 4094.89  152.28
   3   5   3 3975.90  152.88
  -3   5  -3 4114.79  152.08
  -4  -5  -3  554.34   27.00
  -4  -5  -3  525.25   25.30
   4  -5   3  487.05   27.10
  -4   5  -3  518.65   25.20
  -4   5  -3  520.95   24.10
  -4   5  -3  545.95   27.20
   4   5   3  527.55   24.70
   4   5   3  528.85   26.10
  -5  -5  -3   24.80    7.30
  -5  -5  -3   29.60    8.20
   5  -5   3   23.30   10.30
   5   5   3   49.60    9.20
  -5   5  -3   26.00    6.90
  -5   5  -3   29.50    9.40
   5   5   3   34.90    7.20
  -6  -5  -3  134.39   18.20
  -6  -5  -3  161.78   14.80
   6  -5   3  146.49   16.10
  -6   5  -3  109.99   17.40
   6   5   3  172.08   14.30
  -6   5  -3  118.59   16.50
   6   5   3  152.18   13.20
   7  -5   3  305.77   20.70
  -7  -5  -3  241.38   28.70
  -7  -5  -3  222.28   18.60
   7   5   3  242.18   19.70
   7   5   3  275.87   18.40
   8  -5   3  248.98   45.10
  -8  -5  -3  195.28   22.50
   8   5   3  228.58   24.90
   8   5   3  218.78   27.10
   9  -5   3   25.90   17.00
  -9  -5  -3    8.40   17.20
   9   5   3   13.10   15.50
   9   5   3   32.80   19.00
  10  -5   3   70.89   20.50
 -10  -5  -3   65.59   21.30
  10   5   3   31.00   18.10
  11  -5   3   59.09   39.50
 -11  -5  -3   36.70   26.10
  11   5   3  107.89   19.10
 -12  -6   3   85.09   26.30
  12   6  -3   60.29   20.10
 -12   6   3   62.69   25.20
 -11  -6   3  419.06   31.10
  11  -6  -3  386.56   30.20
  11   6  -3  444.56   29.20
 -11   6   3  365.46   29.50
 -10  -6   3   36.10   14.80
  10  -6  -3   51.79   14.80
  10   6  -3   26.40   13.20
 -10   6   3   12.70   13.60
  10   6  -3   63.49   20.60
  -9  -6   3   62.19   16.00
   9  -6  -3   74.59   16.70
  -9   6   3   56.29   16.00
   9   6  -3   74.79   15.20
   8  -6  -3  106.99   12.50
  -8  -6   3   60.39   14.70
  -8  -6   3   87.59   11.30
  -8   6   3   42.00   14.70
  -8   6   3   74.79   11.40
   8   6  -3   78.59   11.80
   8   6  -3   79.09   10.40
  -7  -6   3  303.77   21.00
  -7  -6   3  295.07   17.80
   7  -6  -3  309.47   18.50
   7   6  -3  294.07   18.90
  -7   6   3  322.87   22.80
   7   6  -3  312.87   16.10
  -7   6   3  317.97   18.10
  -6  -6   3  868.71   37.80
   6  -6  -3  857.31   37.30
  -6  -6   3  860.71   36.50
  -6   6   3  862.61   38.00
  -6   6   3  845.62   36.90
   6   6  -3  852.81   35.50
   6   6  -3  801.32   37.90
  -5  -6   3  239.08   14.20
   5  -6  -3  216.58   14.30
  -5  -6   3  215.68   16.20
   5   6  -3  234.58   12.40
  -5   6   3  221.08   14.70
  -5   6   3  219.28   14.00
  -4  -6   3  776.22   31.50
   4  -6  -3  756.52   32.50
  -4  -6   3  762.52   31.40
  -4   6   3  775.72   32.60
  -4   6   3  751.82   32.20
   4   6  -3  731.93   33.00
   4   6  -3  706.33   32.50
   4   6  -3  738.73   30.50
   3  -6  -3  145.69   15.70
   3  -6  -3  129.69   10.40
  -3  -6   3  133.09    7.90
  -3   6   3  128.79   10.30
   3   6  -3  126.39    8.00
  -3   6   3  129.39    9.80
   3   6  -3  130.49   10.70
   2  -6  -3  915.01   37.70
   2  -6  -3  846.02   35.90
   2  -6  -3  873.31   37.20
  -2  -6   3  822.22   34.60
  -2   6   3  911.21   36.00
  -2   6   3  904.51   36.20
   2   6  -3  899.51   36.50
   1  -6  -3  364.76   17.50
   1  -6  -3  337.57   16.80
   1  -6  -3  371.06   18.40
  -1  -6   3  368.36   14.90
   1  -6  -3  372.66   18.60
  -1  -6   3  383.26   14.50
  -1   6   3  379.06   17.30
   1   6  -3  362.56   17.50
   0  -6  -3   60.29    7.20
   0  -6  -3   56.49    8.70
   0  -6  -3   62.99    6.80
   0  -6  -3   72.19    8.90
   0  -6   3   53.79    4.60
   0   6  -3   59.49    7.80
   0   6   3   56.79    7.60
   0   6   3   59.59    7.60
  -1  -6  -3 1232.58   48.40
   1  -6   3 1187.98   46.10
  -1  -6  -3 1218.98   47.30
  -1   6  -3 1174.38   47.40
   1   6   3 1196.98   47.30
   1   6   3 1060.69   50.49
  -1   6  -3 1148.69   44.90
   1   6   3 1155.28   47.90
  -2  -6  -3 1523.35   59.99
  -2  -6  -3 1397.36   58.49
   2  -6   3 1479.35   58.79
  -2   6  -3 1441.46   58.99
   2   6   3 1475.95   59.39
   2   6   3 1451.55   58.39
  -2   6  -3 1526.45   57.29
  -3  -6  -3   35.40    8.70
   3  -6   3   12.10   13.50
  -3  -6  -3   30.00    7.80
   3  -6   3   16.10   10.50
  -3   6  -3   43.40    9.60
   3   6   3   23.60    7.60
  -3   6  -3   25.70    6.30
   3   6   3   29.00    7.60
   4  -6   3 1219.88   52.19
  -4  -6  -3 1242.98   50.89
  -4  -6  -3 1282.07   52.99
   4   6   3 1223.88   51.29
  -4   6  -3 1187.68   50.09
  -4   6  -3 1216.08   51.89
   4   6   3 1197.68   50.09
  -5  -6  -3   14.00    7.80
  -5  -6  -3   12.80    7.00
   5  -6   3   33.20   10.60
  -5   6  -3    9.00    7.60
   5   6   3   13.70    8.60
   5   6   3   12.20    6.80
  -6  -6  -3   36.20   12.60
   6  -6   3   47.80   12.00
   6   6   3   63.29    8.90
   6   6   3   56.99    9.60
  -7  -6  -3   22.20   10.60
   7  -6   3   19.70   11.80
  -7  -6  -3   21.20   20.00
   7   6   3   17.00   12.10
   8  -6   3   16.30   17.70
  -8  -6  -3   48.20   15.70
   8   6   3   35.50   16.40
   8   6   3   51.09   17.00
   9  -6   3  124.79   22.60
  -9  -6  -3  124.69   20.70
   9   6   3  100.09   18.60
  10  -6   3   53.09   23.50
 -10  -6  -3   49.10   20.20
  10   6   3   78.59   19.10
  11  -6   3   -0.20   25.80
 -11  -6  -3   16.40   24.90
  11   6   3   21.00   18.20
  11   6   3   13.40   29.70
 -12  -7   3   -9.20   17.40
  12  -7  -3   22.10   18.50
 -12   7   3  109.19   42.70
  12   7  -3   -8.00   21.50
 -11  -7   3    5.80   15.20
  11  -7  -3   -5.70   15.20
  11   7  -3   -7.50   15.80
 -11   7   3   -5.30   19.90
  10  -7  -3   56.29   15.40
 -10  -7   3   59.59   15.80
 -10   7   3   71.29   16.00
  10   7  -3   49.50   14.50
  10   7  -3   88.49   20.60
   9  -7  -3  -16.40   14.30
  -9  -7   3   14.70   13.90
   9   7  -3    4.20   25.80
  -9   7   3    9.30   15.40
   9   7  -3    6.30   12.80
  -8  -7   3 1319.97   59.69
  -8  -7   3 1275.67   55.39
   8  -7  -3 1274.07   55.89
   8   7  -3 1331.97   54.09
  -8   7   3 1348.37   55.39
   8   7  -3 1298.47   56.29
  -8   7   3 1291.97   60.79
  -7  -7   3 1005.20   43.10
  -7  -7   3  994.20   45.60
   7  -7  -3  986.70   43.80
  -7   7   3 1013.00   43.00
   7   7  -3 1011.00   41.70
   7   7  -3  966.50   44.40
  -6  -7   3    9.30    7.30
  -6  -7   3    7.50    5.60
   6  -7  -3    7.70    7.50
  -6   7   3    0.30    6.20
   6   7  -3   14.00    5.50
   6   7  -3   10.50    7.70
  -6   7   3   17.90    6.90
  -5  -7   3  240.98   14.50
   5  -7  -3  238.38   15.20
  -5  -7   3  243.88   14.70
  -5   7   3  222.98   14.90
   5   7  -3  238.88   16.10
   5   7  -3  276.07   13.20
  -5   7   3  216.68   15.10
   4  -7  -3   43.50    8.30
  -4  -7   3   46.00    7.40
  -4  -7   3   56.89    8.00
   4   7  -3   47.70    8.60
  -4   7   3   44.60    8.70
   4   7  -3   52.69    7.20
  -4   7   3   55.99    9.30
  -4   7   3   47.80   13.20
   4   7  -3   38.10    8.80
  -3  -7   3   41.70    7.00
  -3  -7   3   59.49    6.40
   3  -7  -3   55.39    8.10
  -3   7   3   59.59    8.20
   3   7  -3   62.99    8.80
  -3   7   3   61.09    7.90
   2  -7  -3   12.00    5.50
   2  -7  -3    0.80    6.30
  -2  -7   3    6.90    2.70
   2  -7  -3    8.30    8.40
  -2   7   3   -1.20    4.50
  -2   7   3    0.40    5.60
   2   7  -3   -2.30    6.50
   1  -7  -3 1488.85   57.99
  -1  -7   3 1385.16   54.09
   1  -7  -3 1405.16   56.09
   1  -7  -3 1448.56   57.59
   1  -7  -3 1429.26   56.59
   1   7  -3 1414.26   56.69
  -1   7   3 1484.35   56.39
  -1   7   3 1342.57   56.59
   0  -7   3    6.10    3.10
   0  -7  -3   -3.80    4.40
   0  -7  -3    2.50    5.60
   0  -7  -3    1.30    5.70
   0  -7  -3    5.70    5.30
   0   7  -3   11.70    5.70
   0   7   3    8.50    5.80
  -1  -7  -3  360.46   19.10
   1  -7   3  353.36   16.20
  -1  -7  -3  332.77   17.60
   1   7   3  364.46   19.50
  -1   7  -3  357.06   17.00
   1   7   3  348.57   17.70
  -1   7  -3  341.77   14.40
   2  -7   3   -3.70    7.20
  -2  -7  -3    2.00    7.70
   2   7   3    4.60    7.10
  -2   7  -3    6.90    3.80
   2   7   3    4.10    6.40
  -3  -7  -3  736.83   33.20
  -3  -7  -3  809.92   35.30
   3  -7   3  793.12   37.10
   3   7   3  782.52   34.40
  -3   7  -3  693.93   34.00
   3   7   3  715.73   33.50
  -3   7  -3  776.62   32.20
  -4  -7  -3  298.07   19.90
  -4  -7  -3  300.37   18.30
   4  -7   3  330.67   23.10
   4   7   3  348.37   18.90
  -4   7  -3  323.57   19.80
   4   7   3  330.27   17.90
  -4   7  -3  288.67   17.90
   5  -7   3  171.28   18.30
  -5  -7  -3  142.29   13.50
  -5  -7  -3  130.19   16.10
   5   7   3  123.79   11.90
   5   7   3  130.79   14.30
  -6  -7  -3    7.10    8.90
   6  -7   3   10.10   12.40
  -6  -7  -3    8.70   13.90
   6   7   3    7.50    8.40
   6   7   3  -17.50    9.30
   7  -7   3  710.13   37.20
  -7  -7  -3  717.33   47.80
  -7  -7  -3  714.33   38.40
   7   7   3  735.93   34.70
   8  -7   3  122.39   21.30
  -8  -7  -3   72.89   16.20
   8   7   3   77.69   17.30
  -9  -7  -3   -9.50   17.00
   9  -7   3   29.40   21.20
   9   7   3   10.60   14.60
 -10  -7  -3   -8.00   19.70
  10  -7   3  -36.30   32.50
  10   7   3   24.30   17.50
  12  -8  -3  168.88   22.50
 -12  -8   3  184.68   23.60
 -11  -8   3  -16.00   15.20
  11  -8  -3  -15.00   15.60
  11   8  -3   22.80   17.10
 -11   8   3   39.60   22.60
 -10  -8   3   11.10   15.10
  10  -8  -3   40.30   17.00
  10   8  -3   27.10   20.50
 -10   8   3   19.40   15.70
  10   8  -3   18.30   14.50
   9  -8  -3  140.49   19.10
  -9  -8   3  105.69   17.60
  -9   8   3  109.09   15.80
   9   8  -3  131.69   15.50
   9   8  -3   87.79   21.30
  -8  -8   3  321.87   29.50
   8  -8  -3  366.76   22.30
  -8  -8   3  378.56   22.00
   8   8  -3  329.77   19.60
  -8   8   3  359.16   21.90
  -8   8   3  342.57   30.30
  -7  -8   3   37.90   12.20
   7  -8  -3   39.70   10.40
  -7  -8   3   26.30    8.70
   7   8  -3   36.00    7.20
  -7   8   3   32.40   11.70
  -7   8   3   37.70    8.60
  -6  -8   3  799.32   33.30
   6  -8  -3  729.93   34.20
  -6  -8   3  760.72   34.80
  -6   8   3  762.62   33.70
  -6   8   3  730.13   34.90
   6   8  -3  735.53   34.60
   6   8  -3  740.43   31.90
  -5  -8   3  121.59   11.20
   5  -8  -3  116.99   12.00
  -5  -8   3  113.19   10.60
  -5   8   3  132.29   11.70
  -5   8   3  126.99   11.20
   5   8  -3  120.89    9.40
   5   8  -3  155.78   12.40
  -4  -8   3   56.79    7.70
  -4  -8   3   50.79    7.90
   4  -8  -3   54.99    8.90
  -4   8   3   45.40    8.00
   4   8  -3   56.69    6.20
  -4   8   3   39.60    7.20
   4   8  -3   40.90    9.00
  -4   8   3   52.49   10.40
   3  -8  -3  952.20   39.20
  -3  -8   3  955.20   37.60
  -3  -8   3  888.21   37.60
   3   8  -3  903.91   39.80
  -3   8   3  877.41   39.30
  -3   8   3  985.10   38.90
  -3   8   3  955.00   39.10
   2  -8  -3 1275.47   53.29
  -2  -8   3 1319.97   49.50
   2  -8  -3 1235.28   50.99
   2   8  -3 1232.38   51.69
  -2   8   3 1317.37   50.99
  -2   8   3 1249.47   51.19
   1  -8  -3 1512.55   61.09
   1  -8  -3 1551.24   63.09
   1  -8  -3 1525.95   63.19
  -1  -8   3 1548.55   59.69
   1  -8  -3 1545.95   61.69
  -1  -8   3 1520.65   59.29
  -1   8   3 1547.45   61.89
  -1   8   3 1618.14   61.39
   1   8  -3 1597.64   61.89
   0  -8   3  506.35   21.30
   0  -8  -3  520.95   24.80
   0  -8  -3  530.15   23.70
   0  -8  -3  527.45   22.80
   0  -8  -3  505.55   25.30
   0   8   3  483.65   24.30
   0   8   3  501.95   23.10
   0   8  -3  527.85   23.90
   1  -8   3   34.70    5.90
  -1  -8  -3   50.29    9.20
  -1  -8  -3   51.19    6.60
  -1  -8  -3   39.60    7.70
  -1   8  -3   43.00    8.20
   1   8   3   63.29    8.30
   1   8   3   34.30    9.30
  -2  -8  -3 1019.70   43.40
  -2  -8  -3  950.70   41.60
   2  -8   3 1010.80   42.40
  -2   8  -3  972.40   42.10
   2   8   3 1015.20   42.80
   2   8   3  978.90   41.70
  -3  -8  -3  121.49   12.30
  -3  -8  -3  116.59   13.70
   3  -8   3  121.79   16.80
  -3   8  -3  124.29   10.20
  -3   8  -3  136.59   13.10
   3   8   3  143.79   13.70
   3   8   3  142.69   13.20
  -4  -8  -3  428.36   24.60
  -4  -8  -3  445.96   22.70
   4   8   3  434.86   22.00
  -4   8  -3  469.75   23.80
   4   8   3  423.66   23.40
  -5  -8  -3   -4.00    7.10
  -5  -8  -3    4.00   10.70
   5  -8   3   22.00   12.80
   5   8   3    1.50    7.90
   5   8   3   -7.70    7.40
  -5   8  -3   23.50    8.70
  -6  -8  -3  294.57   26.70
   6  -8   3  268.97   23.60
  -6  -8  -3  290.87   19.20
   6   8   3  290.67   20.20
   6   8   3  290.17   19.90
  -7  -8  -3    5.50   15.60
   7  -8   3   24.90   14.20
   7   8   3   16.20   13.60
   7   8   3    6.80   15.60
  -8  -8  -3  271.57   28.00
   8  -8   3  227.28   32.30
   8   8   3  249.97   25.20
  -9  -8  -3  276.67   28.40
   9  -8   3  361.16   39.80
   9   8   3  287.87   27.60
 -10  -8  -3   17.40   25.40
  10  -8   3    3.70   27.50
  10   8   3  -12.70   17.10
  10   8   3   -4.40   22.70
 -12  -9   3   14.80   17.40
  12  -9  -3   16.90   18.30
 -11  -9   3    1.50   15.70
  11  -9  -3  -21.20   16.60
  10  -9  -3   49.80   18.60
 -10  -9   3   31.80   15.10
  10   9  -3   64.69   21.20
 -10   9   3   43.10   17.30
  10   9  -3   44.00   15.50
   9  -9  -3   78.09   15.70
  -9  -9   3   82.09   16.50
  -9   9   3   85.99   16.10
   9   9  -3   76.99   14.90
   9   9  -3   83.79   18.80
  -8  -9   3  740.23   38.00
  -8  -9   3  753.32   46.90
   8  -9  -3  789.92   39.30
  -8   9   3  714.43   46.70
   8   9  -3  802.42   35.40
   8   9  -3  847.72   39.40
  -8   9   3  799.32   36.70
  -7  -9   3   92.79   12.50
   7  -9  -3   66.19   11.40
  -7  -9   3   90.79   14.40
  -7   9   3  111.29   12.80
   7   9  -3   97.19   10.60
   7   9  -3   81.29   12.20
  -7   9   3  100.89   14.90
  -6  -9   3  256.67   25.60
   6  -9  -3  328.67   19.90
  -6  -9   3  342.57   18.70
  -6   9   3  298.57   20.80
  -6   9   3  357.86   18.70
   6   9  -3  339.67   16.90
   6   9  -3  369.46   20.30
  -5  -9   3    8.10    6.10
   5  -9  -3    9.10    6.80
  -5  -9   3    0.50    5.80
   5   9  -3    2.50    7.10
  -5   9   3   12.10    6.00
   5   9  -3   12.80    5.30
  -5   9   3   10.00    6.10
   4  -9  -3  457.35   21.90
  -4  -9   3  443.46   20.80
  -4  -9   3  423.16   21.20
  -4   9   3  471.15   21.60
   4   9  -3  420.66   22.80
  -4   9   3  476.85   22.30
  -4   9   3  415.66   23.50
  -3  -9   3   66.69    8.00
  -3  -9   3   62.79    7.40
   3  -9  -3   74.39    9.00
  -3   9   3   58.99    8.40
  -3   9   3   76.39   10.40
   3   9  -3   59.59    8.90
  -3   9   3   75.69    9.50
   2  -9  -3   76.79   10.10
   2  -9  -3   56.29    9.30
  -2  -9   3   51.99    6.50
  -2  -9   3   49.30    5.70
  -2  -9   3   73.39   10.00
  -2   9   3   68.99    9.40
  -2   9   3   64.09    8.10
   1  -9  -3 1626.74   63.79
  -1  -9   3 1622.74   61.99
  -1  -9   3 1654.33   62.49
   1  -9  -3 1608.24   65.89
  -1   9   3 1660.93   63.99
  -1   9   3 1635.74   64.39
   1   9  -3 1454.05   69.59
   0  -9   3  424.36   20.90
   0  -9   3  427.06   19.30
   0  -9  -3  440.56   23.00
   0  -9  -3  456.05   20.70
   0   9   3  457.25   21.10
   0   9   3  453.05   22.90
  -1  -9  -3    3.30    7.10
  -1  -9  -3   -2.60    6.10
  -1  -9  -3   13.70    7.10
   1  -9   3    3.50    5.90
  -1   9  -3    7.70    5.90
   1   9   3    8.00    8.20
   1   9   3   -3.40    6.30
  -2  -9  -3   -4.80    6.50
   2  -9   3    0.70    9.50
  -2   9  -3    3.40    4.40
   2   9   3    3.30    7.20
   2   9   3    6.90    8.40
  -2   9  -3   24.40    7.20
  -3  -9  -3  242.68   17.30
  -3  -9  -3  247.88   15.50
   3   9   3  240.58   17.20
  -3   9  -3  223.88   16.30
   3   9   3  211.48   15.00
  -4  -9  -3   13.90    9.10
  -4  -9  -3   37.30    8.20
  -4   9  -3   26.20    9.00
   4   9   3   33.40    8.20
   4   9   3   15.90    7.90
  -4   9  -3   22.50   11.40
  -5  -9  -3   58.79   15.10
  -5  -9  -3   67.99   10.70
   5  -9   3   93.39   20.50
   5   9   3   62.89   10.30
  -5   9  -3   64.89   10.60
   5   9   3   78.49   10.80
   6  -9   3  105.59   17.50
  -6  -9  -3   93.59   14.20
   6   9   3  120.89   17.70
   6   9   3   95.39   14.20
  -7  -9  -3  765.02   42.70
   7  -9   3  803.02   42.80
   7   9   3  753.52   42.40
  -8  -9  -3   27.90   16.90
   8  -9   3   65.29   22.80
   8   9   3   15.40   16.60
   9  -9   3   44.60   27.10
  -9  -9  -3   36.50   18.90
   9   9   3   64.29   18.50
 -10  -9  -3  -23.10   29.00
  10  -9   3  -45.90   28.30
  10   9   3   -1.50   19.30
  11 -10  -3   42.40   18.70
 -11 -10   3    7.80   17.60
  10 -10  -3   18.40   16.00
 -10 -10   3    4.90   14.40
  10  10  -3   -6.40   20.40
 -10  10   3   11.40   18.70
  -9 -10   3  362.46   27.20
   9 -10  -3  402.46   28.90
   9  10  -3  323.67   25.30
  -9  10   3  347.77   27.70
   9  10  -3  310.77   31.10
   8 -10  -3  991.10   60.49
  -8 -10   3 1050.89   49.00
  -8  10   3  947.61   65.19
   7 -10  -3  690.63   31.90
  -7 -10   3  610.14   30.10
  -7 -10   3  597.44   34.80
  -7  10   3  622.34   35.70
  -7  10   3  640.24   30.40
   7  10  -3  619.24   28.20
   7  10  -3  606.44   32.00
  -6 -10   3  513.85   24.60
  -6 -10   3  500.15   26.90
   6 -10  -3  519.05   25.90
  -6  10   3  427.66   26.90
   6  10  -3  507.95   22.30
   6  10  -3  457.45   25.40
  -6  10   3  502.25   24.70
  -5 -10   3    9.20    6.70
   5 -10  -3    7.30    7.50
  -5 -10   3    5.60    6.90
   5  10  -3   -7.40    7.10
  -5  10   3   -2.60    6.70
  -5  10   3    3.60    6.90
   4 -10  -3   77.89   10.10
  -4 -10   3   73.99    8.30
  -4 -10   3   77.89   10.90
   4  10  -3   88.09   11.20
  -4  10   3   98.89   10.00
  -4  10   3   79.69   12.00
  -4  10   3   93.89    9.80
   3 -10  -3  155.88   13.30
  -3 -10   3  157.38   12.10
   3 -10  -3  148.69   15.50
  -3 -10   3  160.18   10.30
   3  10  -3  156.28   12.60
  -3  10   3  158.28   12.40
  -3  10   3  191.58   15.10
  -3  10   3  157.78   11.70
   2 -10  -3 3180.58  123.29
   2 -10  -3 3205.28  125.99
  -2 -10   3 3204.68  121.59
  -2 -10   3 3059.79  121.89
  -2 -10   3 3232.88  121.99
   2  10  -3 3263.57  124.19
  -2  10   3 3229.28  123.39
  -2  10   3 3181.08  122.89
   1 -10  -3 1633.44   64.79
   1 -10  -3 1637.94   65.39
  -1 -10   3 1533.25   63.89
  -1 -10   3 1621.94   63.39
  -1 -10   3 1673.43   63.69
   1 -10  -3 1685.63   67.29
  -1  10   3 1612.24   65.59
  -1  10   3 1666.83   64.89
   1  10  -3 1626.44   65.89
   0 -10   3  816.22   33.60
   0 -10   3  814.22   33.40
   0 -10  -3  843.62   36.80
   0 -10  -3  815.62   34.20
   0 -10  -3  821.62   34.90
   0 -10   3  736.43   34.10
   0  10  -3  788.42   35.30
   0  10   3  809.92   36.20
   0  10   3  799.42   34.30
   1 -10   3 1416.06   57.09
  -1 -10  -3 1455.95   56.69
  -1 -10  -3 1451.45   59.39
  -1 -10  -3 1418.96   57.49
  -1  10  -3 1318.37   57.79
   1  10   3 1496.95   58.09
   1  10   3 1347.97   58.69
   2 -10   3   11.90   11.10
  -2 -10  -3   16.20    7.20
  -2 -10  -3   11.60    8.50
   2  10   3    7.80    7.90
  -2  10  -3   14.50    7.80
  -3 -10  -3  170.18   15.80
  -3 -10  -3  172.38   14.60
   3  10   3  172.08   15.10
  -3  10  -3  186.18   14.30
   3  10   3  182.78   14.40
  -4 -10  -3   21.50    8.20
  -4 -10  -3   12.90   10.50
  -4  10  -3   26.80    8.80
   4  10   3   10.10    8.70
   4  10   3   34.20    8.70
  -5 -10  -3   24.40   13.70
  -5 -10  -3    8.80    8.40
  -5  10  -3    9.80    9.70
   5  10   3   16.60    9.50
   5  10   3   -9.50    9.80
  -6 -10  -3  825.42   38.30
  -6 -10  -3  708.03   46.00
   6  10   3  721.83   37.40
  -7 -10  -3   60.79   17.80
   7  10   3   49.60   16.70
  -8 -10  -3 1134.99   52.69
   8 -10   3 1025.70   61.89
   8  10   3 1049.30   53.09
   9 -10   3   12.40   28.20
  -9 -10  -3   43.10   20.80
   9  10   3   43.40   20.50
   9  10   3   40.40   17.20
 -10 -10  -3    5.30   20.10
  10  10   3   -1.40   17.40
  10  10   3   49.20   28.70
 -11 -11   3   -1.20   16.90
  10 -11  -3   40.40   17.70
 -10 -11   3   43.20   14.40
  10  11  -3   45.20   21.80
  -9 -11   3   45.10   15.30
   9 -11  -3   65.29   16.10
   9  11  -3   40.00   18.20
  -9  11   3   91.79   18.20
   8 -11  -3   88.79   19.10
  -8 -11   3   72.29   14.40
   8  11  -3   88.29   14.40
   8  11  -3   57.49   18.60
  -8  11   3   69.09   18.40
  -7 -11   3  315.47   19.80
  -7 -11   3  275.17   27.40
   7 -11  -3  341.47   21.20
  -7  11   3  273.67   30.20
  -7  11   3  269.67   19.80
   7  11  -3  266.87   21.70
   7  11  -3  308.57   17.20
  -6 -11   3   72.39   12.70
   6 -11  -3  103.89   13.40
  -6 -11   3   69.29   10.00
   6  11  -3   95.09   13.10
  -6  11   3   63.09   10.20
  -5 -11   3  279.47   16.70
   5 -11  -3  297.67   18.60
  -5 -11   3  298.47   18.60
  -5  11   3  295.27   16.50
  -5  11   3  266.57   18.20
   5  11  -3  302.17   18.40
   4 -11  -3    0.70    6.40
  -4 -11   3   14.10    6.50
  -4 -11   3    5.50    4.80
  -4  11   3    6.60    6.40
  -4  11   3   18.30   10.50
  -4  11   3   18.20    6.50
   4  11  -3   -7.10    6.80
  -3 -11   3  324.87   18.20
   3 -11  -3  314.37   19.30
   3 -11  -3  358.26   22.30
  -3 -11   3  334.07   17.10
  -3 -11   3  352.26   17.80
   3  11  -3  357.16   20.00
  -3  11   3  344.57   18.10
  -3  11   3  342.07   20.00
  -2 -11   3  605.04   26.30
  -2 -11   3  615.74   27.70
  -2 -11   3  608.44   26.40
   2 -11  -3  605.44   31.10
  -2  11   3  626.84   29.00
   2  11  -3  620.04   28.40
   1 -11  -3  201.18   14.30
  -1 -11   3  199.58   14.50
   1 -11  -3  183.28   13.90
  -1 -11   3  175.98   12.30
  -1 -11   3  210.68   11.90
   1 -11  -3  197.08   16.00
  -1  11   3  207.58   12.90
   1  11  -3  195.28   14.60
   0 -11  -3  250.97   15.30
   0 -11   3  197.78   15.70
   0 -11  -3  245.38   14.50
   0 -11   3  257.57   13.80
   0 -11   3  215.08   14.60
   0 -11  -3  237.48   16.60
   0  11   3  242.48   14.80
   0  11  -3  248.78   15.80
   0  11   3  228.18   16.30
   1 -11   3   70.29    9.90
  -1 -11  -3   56.39    9.60
  -1 -11  -3   53.49    8.40
  -1  11  -3   58.09    9.40
   1  11   3   53.99   10.20
   1  11   3   59.29    8.30
  -2 -11  -3  714.13   32.30
  -2 -11  -3  749.62   35.50
  -2 -11  -3  742.63   33.70
   2  11   3  735.23   35.60
  -2  11  -3  764.02   34.30
   2  11   3  774.22   33.80
  -3 -11  -3   49.90   12.30
  -3 -11  -3   69.19    9.70
   3  11   3   98.69   12.90
   3  11   3   83.09   10.50
  -3  11  -3   60.29   10.50
  -4 -11  -3   58.29    9.40
  -4 -11  -3   53.89   13.10
   4  11   3   44.20   10.10
  -4  11  -3   61.29   10.40
   4  11   3   48.70   10.40
  -5 -11  -3  143.19   14.90
  -5 -11  -3  152.18   22.50
  -5  11  -3  161.78   17.00
   5  11   3  102.99   14.30
  -6 -11  -3    5.20   16.90
   6  11   3   21.40   18.00
  -7 -11  -3   87.49   18.50
   7  11   3   53.09   17.30
  -8 -11  -3   24.70   16.30
   8  11   3  -23.50   15.30
   8  11   3   21.90   18.70
  -9 -11  -3   22.50   19.20
   9  11   3    5.80   17.20
   9  11   3   13.60   21.70
 -10 -11  -3    3.90   20.60
  10  11   3    7.50   25.90
  10  11   3   15.70   19.20
 -11 -12   3   36.40   18.20
  11 -12  -3   39.00   20.10
  10 -12  -3  144.09   22.90
 -10 -12   3  136.69   19.60
  10  12  -3  127.79   25.30
  -9 -12   3  100.09   17.50
   9 -12  -3   74.39   20.20
   9  12  -3   69.99   20.00
   8 -12  -3  334.77   28.50
  -8 -12   3  341.37   26.20
   8  12  -3  405.66   30.80
  -7 -12   3   82.29   22.80
  -7 -12   3   91.19   13.00
   7 -12  -3  101.59   15.80
  -7  12   3  117.59   16.40
   7  12  -3  105.59   16.20
   6 -12  -3   27.30    8.60
  -6 -12   3   43.70    8.60
  -6 -12   3   12.00   12.20
  -6  12   3   30.30    9.60
   6  12  -3   34.70    9.70
  -6  12   3   30.90   14.90
  -5 -12   3   28.50    7.40
   5 -12  -3    6.50    8.10
  -5 -12   3    3.50    8.40
  -5  12   3    8.70   10.00
  -5  12   3   24.20    8.00
   5  12  -3    1.30    7.40
  -4 -12   3   -2.50    6.50
  -4 -12   3   18.60    7.00
   4 -12  -3    3.80    8.10
  -4  12   3   17.00   10.80
  -4  12   3   13.10    7.10
   4  12  -3   11.60    8.30
  -3 -12   3  144.09   10.70
   3 -12  -3  151.08   13.90
  -3 -12   3  127.19   12.50
   3 -12  -3  119.39   16.60
  -3  12   3  159.78   14.50
   3  12  -3  121.39   12.20
  -3  12   3  170.08   12.30
   2 -12  -3  613.54   29.40
   2 -12  -3  630.24   32.30
  -2 -12   3  611.74   28.50
  -2 -12   3  660.73   28.00
  -2  12   3  620.04   29.90
   2  12  -3  662.53   30.00
  -2  12   3  658.53   28.60
   1 -12  -3   -2.40    7.30
   1 -12  -3    9.60    8.90
  -1 -12   3    1.30    4.70
  -1 -12   3    4.10    7.60
   1 -12  -3    4.10    6.90
  -1 -12   3    8.50    6.80
  -1  12   3    3.30    7.50
  -1  12   3   -2.10    7.60
   1  12  -3   -3.00    7.40
   0 -12   3 1662.93   66.19
   0 -12  -3 1692.43   66.89
   0 -12  -3 1621.94   68.99
   0 -12  -3 1646.94   66.29
   0  12  -3 1663.63   67.69
   0  12   3 1621.74   67.39
   0  12   3 1682.93   65.99
  -1 -12  -3  154.28   12.90
  -1 -12  -3  149.09   12.40
  -1 -12  -3  154.98   15.90
   1  12   3  153.58   14.20
  -1  12  -3  160.18   13.70
  -2 -12  -3  482.35   26.70
  -2 -12  -3  441.56   23.00
  -2 -12  -3  432.66   22.10
  -2  12  -3  440.26   24.00
   2  12   3  475.45   25.30
   2  12   3  446.76   23.00
  -3 -12  -3  233.28   15.80
  -3 -12  -3  228.48   14.70
  -3 -12  -3  215.18   21.10
   3  12   3  211.88   18.80
  -3  12  -3  209.48   16.90
   3  12   3  211.28   16.60
  -4 -12  -3  196.08   15.80
  -4 -12  -3  199.58   21.60
  -4  12  -3  174.58   17.30
   4  12   3  207.98   18.90
   4  12   3  172.08   16.50
  -5 -12  -3   99.99   20.20
  -5 -12  -3   77.99   13.60
   5  12   3  113.59   14.70
   5  12   3   96.99   15.20
  -5  12  -3   85.29   13.50
  -6 -12  -3   78.09   17.20
   6  12   3   71.99   17.50
   6  12   3   59.29   19.60
  -7 -12  -3   83.89   18.30
   7  12   3   77.29   20.30
   7  12   3   60.59   17.00
  -8 -12  -3  287.17   27.50
   8  12   3  226.88   25.90
   8  12   3  202.28   27.00
  -9 -12  -3   83.79   21.70
   9  12   3   97.39   25.10
   9  12   3  112.79   20.20
  11 -13  -3   49.00   21.60
 -11 -13   3   29.70   17.80
 -10 -13   3  101.09   19.10
  10 -13  -3   93.59   22.00
  10  13  -3   58.49   46.90
   9 -13  -3  -12.50   17.20
  -9 -13   3   -7.00   14.70
   9  13  -3   -7.20   16.70
  -8 -13   3  234.58   23.20
   8 -13  -3  268.27   26.90
   8  13  -3  245.18   28.60
   7 -13  -3  243.68   29.20
   7  13  -3  224.08   26.80
  -7  13   3  197.68   21.70
  -6 -13   3   -2.20   15.00
   6 -13  -3   49.80   10.60
  -6 -13   3   35.80    8.90
   6  13  -3   32.10    9.90
  -6  13   3   14.70   11.10
  -5 -13   3  658.63   33.20
   5 -13  -3  677.83   41.20
  -5 -13   3  635.44   30.00
   5 -13  -3  675.33   31.90
   5  13  -3  644.04   32.60
  -5  13   3  596.04   30.30
   4 -13  -3  157.88   14.60
   4 -13  -3  157.78   20.40
  -4 -13   3  111.59   17.60
  -4 -13   3  158.38   13.10
   4  13  -3  166.38   14.70
  -4  13   3  163.08   14.90
  -4  13   3  148.99   18.20
  -3 -13   3  262.47   17.10
   3 -13  -3  314.37   18.50
  -3 -13   3  297.67   17.60
   3 -13  -3  288.77   27.90
  -3  13   3  307.77   17.80
   3  13  -3  309.77   19.00
  -3  13   3  309.37   19.20
  -2 -13   3  271.17   15.50
   2 -13  -3  224.68   16.80
   2 -13  -3  237.38   21.20
  -2 -13   3  287.87   16.50
  -2  13   3  222.38   16.30
   2  13  -3  257.17   17.00
  -2  13   3  240.18   15.80
  -1 -13   3  350.66   17.90
   1 -13  -3  324.07   19.30
   1 -13  -3  347.37   19.40
   1 -13  -3  348.07   22.50
  -1 -13   3  338.47   18.70
  -1  13   3  327.47   19.80
   1  13  -3  334.57   19.20
   0 -13  -3   44.40   11.40
   0 -13   3   57.69    8.10
   0 -13  -3   41.60    8.70
   0 -13  -3   58.09    8.90
   0  13   3   55.79   10.20
   0  13  -3   48.50    7.70
  -1 -13  -3  140.39   22.20
   1 -13   3  144.59   14.00
  -1 -13  -3  166.48   12.90
  -1 -13  -3  138.19   12.60
  -1  13  -3  145.89   13.50
   1  13   3  144.19   14.10
  -2 -13  -3 1063.39   47.90
  -2 -13  -3  996.80   43.60
  -2 -13  -3  969.40   42.70
   2  13   3  980.50   46.70
  -2  13  -3 1001.50   44.90
   2  13   3 1029.90   45.50
  -3 -13  -3  151.18   21.10
  -3 -13  -3  190.48   15.40
  -3 -13  -3  192.78   14.50
   3  13   3  187.68   17.20
  -3  13  -3  181.78   15.60
  -4 -13  -3  585.14   36.40
  -4 -13  -3  622.84   31.10
  -4 -13  -3  654.23   29.80
  -4  13  -3  609.54   32.70
   4  13   3  635.94   35.10
  -5 -13  -3  158.68   38.40
  -5  13  -3  159.68   23.60
  -6 -13  -3   49.30   16.70
   6  13   3   48.20   19.70
   6  13   3   38.20   16.10
  -7 -13  -3  135.69   19.80
   7  13   3  103.69   23.50
   7  13   3  173.78   23.10
  -8 -13  -3   37.40   17.50
   8  13   3   -1.70   20.40
  -9 -13  -3   -9.10   21.40
   9  13   3   25.50   35.50
  10 -14  -3    9.30   26.60
 -10 -14   3  -12.80   18.70
  10  14  -3   60.69   26.80
  -9 -14   3  143.59   19.10
   9 -14  -3  152.88   23.10
   9  14  -3  178.68   24.40
  -8 -14   3   19.70   14.90
   8 -14  -3   14.60   16.90
   8  14  -3   -6.40   16.70
   7 -14  -3   -5.10   15.90
  -7 -14   3   14.90   13.00
   7  14  -3   15.70   15.70
  -6 -14   3  438.36   25.30
   6 -14  -3  456.05   27.30
  -6 -14   3  395.66   36.00
  -5 -14   3  244.38   22.80
   5 -14  -3  335.47   34.30
   5 -14  -3  247.08   20.00
  -5 -14   3  270.27   18.00
   5  14  -3  275.67   20.40
   4 -14  -3 1821.62   77.49
  -4 -14   3 1867.31   77.29
   4 -14  -3 1919.71   84.59
  -4 -14   3 1901.71   76.09
   4  14  -3 2005.50   79.29
  -3 -14   3    0.20    8.10
   3 -14  -3   15.70    9.60
  -3 -14   3    2.80    7.60
   3 -14  -3   -5.00   14.00
  -3  14   3    5.30   10.30
   3  14  -3   11.10    8.40
   2 -14  -3   91.69   11.90
  -2 -14   3   88.59   11.90
  -2 -14   3  133.79   13.40
   2 -14  -3  129.69   19.30
   2  14  -3   86.09   12.20
  -2  14   3   81.39   11.20
  -2  14   3  118.49   13.60
   1 -14  -3  247.28   16.60
   1 -14  -3  210.28   20.80
  -1 -14   3  224.38   16.30
   1 -14  -3  253.47   16.40
  -1 -14   3  227.38   16.00
   1  14  -3  220.88   16.30
  -1  14   3  216.98   22.20
  -1  14   3  229.88   16.60
   0 -14  -3  541.55   30.50
   0 -14  -3  548.05   26.40
   0 -14   3  530.55   26.90
   0 -14  -3  529.85   26.80
   0  14  -3  533.75   27.30
   0  14   3  531.35   27.00
   1 -14   3  518.95   28.00
  -1 -14  -3  539.65   25.80
  -1 -14  -3  493.35   25.50
  -1 -14  -3  532.05   30.90
  -1  14  -3  509.65   27.00
   1  14   3  525.45   27.20
  -2 -14  -3   53.69   13.10
  -2 -14  -3   50.29    8.90
  -2 -14  -3   58.19    9.70
   2  14   3   58.39   11.20
  -2  14  -3   62.99    9.80
  -3 -14  -3   54.39   10.30
  -3 -14  -3   56.69   10.00
  -3 -14  -3   59.29   17.10
  -3  14  -3   68.89   11.70
   3  14   3   57.49   12.10
  -4 -14  -3  683.03   35.10
  -4 -14  -3  690.53   43.50
  -4 -14  -3  683.23   32.80
  -4  14  -3  734.53   36.30
   4  14   3  670.13   37.60
  -5 -14  -3  184.68   19.30
  -5 -14  -3  135.39   18.70
  -5  14  -3  149.79   22.40
   5  14   3  139.09   23.60
  -6 -14  -3  179.18   24.10
  -6 -14  -3  135.09   19.10
   6  14   3  165.48   23.80
  -7 -14  -3   18.30   15.90
  -7 -14  -3   43.80   17.80
   7  14   3   25.90   18.90
  -8 -14  -3   -0.80   20.60
  -8 -14  -3   30.60   18.60
   8  14   3   -3.60   20.50
  -9 -14  -3  172.98   23.40
   9  14   3  148.99   26.90
 -10 -15   3   35.30   17.40
  10 -15  -3   32.10   23.30
  10  15  -3   71.59   26.80
  -9 -15   3    7.70   16.50
   9 -15  -3   29.50   21.40
   9  15  -3   57.49   21.00
   8 -15  -3    5.90   19.00
  -8 -15   3   16.10   15.10
   8  15  -3   -6.50   18.70
   7 -15  -3  145.59   21.00
  -7 -15   3  141.89   21.30
   7  15  -3  164.48   23.30
   6 -15  -3  -16.80   19.50
  -6 -15   3  -17.40   14.40
   6  15  -3   11.40   15.10
  -5 -15   3   48.40   10.80
   5 -15  -3   63.59   12.70
   5 -15  -3   65.59   28.90
  -5 -15   3   58.49   31.60
   5  15  -3   45.90   14.30
  -4 -15   3  222.68   16.80
  -4 -15   3  234.98   21.30
   4 -15  -3  212.98   18.40
   4 -15  -3  207.48   31.30
  -4  15   3  209.38   22.30
   4  15  -3  199.28   17.80
  -3 -15   3  117.99   13.50
   3 -15  -3  101.09   13.00
  -3 -15   3   83.39   12.40
   3 -15  -3   92.79   18.30
   3  15  -3   78.59   12.20
  -3  15   3  145.09   17.20
  -2 -15   3  138.69   13.10
   2 -15  -3  138.99   17.30
  -2 -15   3  130.09   19.10
   2 -15  -3  103.29   14.30
  -2  15   3   97.39   12.30
   2  15  -3  113.19   13.40
   1 -15  -3   22.10    9.10
   1 -15  -3    8.90   12.30
   1 -15  -3    5.60    6.60
  -1 -15   3    2.00    8.50
  -1  15   3    4.40    8.10
   1  15  -3    7.20    8.40
   0 -15  -3  181.48   14.10
   0 -15  -3  167.48   16.50
   0 -15  -3  150.58   19.70
   0 -15   3  187.08   18.40
   0  15  -3  183.18   15.40
   0  15   3  173.68   15.80
  -1 -15  -3    5.80   12.70
   1 -15   3    2.90   11.30
  -1 -15  -3    3.90    7.80
   1  15   3    9.40    8.50
  -1  15  -3  -10.80    7.60
  -2 -15  -3    4.30    9.70
  -2 -15  -3   -1.00   13.50
  -2 -15  -3   19.70    8.10
   2 -15   3   15.40   15.00
  -2  15  -3   40.10    8.80
   2  15   3   -4.60    9.00
  -3 -15  -3  380.16   22.10
  -3 -15  -3  352.96   32.80
  -3 -15  -3  390.26   23.80
   3  15   3  348.37   25.60
  -3  15  -3  366.26   24.40
  -4 -15  -3   35.30   15.40
  -4 -15  -3   35.50   11.20
   4  15   3   19.40   19.30
  -4  15  -3   26.90   20.40
  -5 -15  -3  132.59   20.60
  -5 -15  -3  131.39   18.20
   5  15   3  123.59   22.60
  -5  15  -3  152.38   21.80
  -6 -15  -3    6.90   14.40
  -6 -15  -3    6.30   16.30
   6  15   3   -7.90   17.10
  -7 -15  -3    9.00   16.00
  -7 -15  -3    8.70   19.30
   7  15   3    9.50   18.80
  -8 -15  -3   47.30   19.10
   8  15   3   32.70   22.70
  10  16  -3   82.59   33.00
  -9 -16   3   19.40   18.40
   9  16  -3   31.00   33.30
  -8 -16   3    1.00   15.20
   8 -16  -3    6.90   19.40
   8  16  -3  -17.30   16.60
   7 -16  -3   91.09   21.70
  -7 -16   3   87.29   17.60
   7  16  -3  111.19   19.10
   6 -16  -3   30.00   18.10
  -6 -16   3   -1.00   13.10
   6  16  -3    2.50   15.20
   5 -16  -3   25.50   16.10
   5  16  -3   26.80   16.20
  -4 -16   3  715.23   33.00
   4 -16  -3  774.62   52.49
   4 -16  -3  655.53   34.50
  -4  16   3  675.73   36.80
   4  16  -3  681.63   38.50
   3 -16  -3   42.10   19.50
  -3 -16   3   66.79   11.00
  -3 -16   3   36.20   13.90
   3 -16  -3   58.99   12.10
  -3  16   3   76.69   12.70
   3  16  -3   62.49   11.00
  -2 -16   3   94.69   14.30
   2 -16  -3  116.29   18.00
   2 -16  -3  124.19   16.20
  -2  16   3  104.29   15.20
   2  16  -3   75.99   12.00
   1 -16  -3  278.97   21.30
   1 -16  -3  260.87   25.90
  -1 -16   3  338.27   22.90
  -1 -16   3  332.87   20.60
   1  16  -3  287.77   20.70
  -1  16   3  324.97   20.70
   0 -16  -3  524.65   26.20
   0 -16  -3  534.55   34.20
   0 -16  -3  487.95   27.00
   0 -16   3  489.25   29.50
   0  16  -3  505.55   27.40
   0  16   3  496.45   26.60
  -1 -16  -3  352.46   21.70
  -1 -16  -3  311.17   20.80
   1 -16   3  363.66   33.90
  -1 -16  -3  346.17   29.20
   1  16   3  367.16   22.40
  -1  16  -3  353.36   23.80
  -2 -16  -3    1.80    8.90
  -2 -16  -3    0.20   11.20
  -2 -16  -3   45.20   18.90
   2 -16   3    0.80   17.70
  -2  16  -3   13.60   10.20
   2  16   3   10.10   10.40
   3 -16   3   13.10   26.10
  -3 -16  -3    4.10   11.10
  -3 -16  -3    4.50   14.20
  -4 -16  -3  181.48   23.10
  -4  16  -3  202.98   26.90
   4  16   3  180.98   27.10
  -5 -16  -3   27.20   13.70
  -5 -16  -3   48.10   20.00
   5  16   3   21.20   17.40
  -5  16  -3   24.80   18.00
  -6 -16  -3  157.18   23.60
   6  16   3  195.28   28.70
  -7 -16  -3   97.59   19.00
   7  16   3   60.69   21.40
  -9 -17   3   -5.20   17.30
   9 -17  -3   28.40   26.00
   9  17  -3   -7.80   23.10
   8 -17  -3   -4.50   21.70
  -8 -17   3  -12.60   16.50
   8  17  -3   13.10   19.30
   7 -17  -3  -40.00   20.10
  -7 -17   3    2.30   15.00
   7  17  -3    6.10   17.50
  -6 -17   3   60.99   14.40
   6 -17  -3   39.20   20.80
   6  17  -3   45.80   16.80
  -5 -17   3 1105.19   50.69
   5 -17  -3 1058.99   54.99
   5  17  -3 1103.19   52.99
   4 -17  -3   81.49   15.80
   4  17  -3   72.19   18.00
  -4  17   3   49.70   15.80
   3 -17  -3  280.77   22.40
  -3 -17   3  336.67   21.00
  -3 -17   3  201.48   27.50
  -3  17   3  271.67   23.40
   2 -17  -3  146.89   18.80
  -2 -17   3   88.49   17.50
  -2 -17   3  154.68   16.60
   2 -17  -3  133.49   24.30
  -2  17   3  143.19   17.20
   2  17  -3  128.29   17.20
   1 -17  -3  184.88   20.30
  -1 -17   3  143.09   18.70
   1 -17  -3  181.38   23.30
  -1  17   3  204.08   16.90
   1  17  -3  203.88   19.00
   0 -17  -3   46.50   20.30
   0 -17  -3   11.40   10.00
   0 -17  -3   28.60   11.90
   0 -17   3   23.00   16.40
   0  17  -3    8.70   10.70
   0  17   3   25.00    9.60
  -1 -17  -3   65.99   21.80
   1 -17   3   20.30   19.60
  -1 -17  -3   29.10   12.20
  -1 -17  -3   22.90   16.50
  -1  17  -3    7.00   13.40
   1  17   3   -6.80   11.60
   2 -17   3  185.28   29.60
  -2 -17  -3  202.38   23.40
   2  17   3  152.08   24.50
  -2  17  -3  205.18   26.10
  -3 -17  -3  216.78   22.10
   3  17   3  181.78   27.60
  -3  17  -3  187.38   26.70
  -4 -17  -3  185.48   22.10
  -4  17  -3  176.28   26.30
   4  17   3  206.78   25.90
  -5 -17  -3  207.08   23.30
   5  17   3  213.78   27.60
  -5  17  -3  238.08   30.20
  -6 -17  -3   15.30   16.90
   6  17   3    6.90   18.20
  -7 -17  -3    8.00   16.30
   7  17   3   13.90   21.80
  -8 -17  -3   15.90   18.60
   8  17   3    8.30   21.50
   9 -18  -3  -19.30   28.40
  -9 -18   3   25.00   18.40
   9  18  -3   26.10   26.70
  -8 -18   3   91.89   25.60
   8 -18  -3   92.79   28.80
  -7 -18   3  125.19   18.70
   7 -18  -3  160.88   27.60
   7  18  -3  192.88   28.70
  -6 -18   3    0.40   15.50
   6 -18  -3    6.90   22.40
   6  18  -3  -16.00   15.10
  -5 -18   3   33.50   16.20
   5 -18  -3   39.10   21.80
   5  18  -3   24.40   15.80
  -4 -18   3  201.38   25.40
   4 -18  -3  122.89   22.50
   4  18  -3  129.89   20.00
   3 -18  -3  270.37   27.60
  -3 -18   3  220.78   29.40
   3  18  -3  196.48   24.80
  -2 -18   3  219.58   23.40
   2 -18  -3  223.08   21.90
  -2  18   3  209.38   28.10
   2  18  -3  185.78   25.80
   1  18  -3   39.10   16.70
  -1  18   3   44.10   15.80
   0  18  -3 1009.20   50.19
  -1 -18  -3  110.79   17.00
  -1  18  -3  103.49   18.60
   1  18   3  128.99   20.40
  -2 -18  -3   16.80   12.50
  -2  18  -3    5.20   15.00
   2  18   3   34.40   15.80
  -3 -18  -3   13.70   12.70
  -3  18  -3   12.20   16.20
   3  18   3   13.00   15.60
  -4 -18  -3   40.80   13.70
  -4  18  -3   50.49   18.80
   4  18   3   34.70   18.30
  -5 -18  -3  339.07   27.40
   5  18   3  380.56   32.80
  -5  18  -3  329.07   31.60
  -6 -18  -3   75.39   17.70
   6  18   3   46.40   20.70
  -8 -19   3   24.10   18.60
   8  19  -3   25.60   22.10
  -7 -19   3   -4.70   16.70
   7  19  -3   10.20   20.00
   6 -19  -3  348.57   33.40
  -6 -19   3  348.07   30.40
   6  19  -3  333.47   30.30
  -5 -19   3  113.19   18.40
   5 -19  -3  101.89   26.40
   5  19  -3   96.19   19.00
  -4 -19   3   35.60   15.30
   4  19  -3   25.10   15.10
  -3 -19   3    7.90   15.00
   3  19  -3   29.10   16.00
  -3  19   3   40.80   22.00
  -2  19   3   38.00   19.20
   2  19  -3   14.30   13.70
  -1  19   3  175.18   26.50
   1  19  -3  163.58   22.80
   0  19   3  192.28   23.70
   0  19  -3  162.48   23.10
  -1 -19  -3  712.73   36.80
  -1  19  -3  672.23   38.90
   1  19   3  672.13   39.00
  -2 -19  -3   42.30   14.20
  -2  19  -3   19.20   15.60
   2  19   3   32.40   16.90
  -3 -19  -3  -18.60   12.90
   3  19   3   18.40   15.90
  -3  19  -3   -1.70   14.60
  -4 -19  -3   39.60   14.50
  -4  19  -3   -1.90   18.20
   4  19   3   -2.40   15.90
  -5 -19  -3  298.07   27.60
   5  19   3  231.98   31.50
  -5  19  -3  281.57   31.00
  -6 -19  -3  151.38   20.00
   6  19   3  150.18   24.60
  -7 -19  -3   19.50   17.10
   7  19   3    2.20   20.90
  -7 -20   3   56.49   19.00
  -6 -20   3   17.40   17.70
   6  20  -3   12.50   19.40
  -5 -20   3   -3.70   16.50
   5  20  -3   41.20   17.70
  -4 -20   3   28.30   16.50
   4  20  -3   34.70   17.70
  -3 -20   3    9.00   18.10
  -3  20   3  -15.90   23.40
   3  20  -3   14.60   16.70
  -2  20   3  402.36   36.50
   2  20  -3  423.06   32.50
   1  20  -3   63.89   16.90
  -1  20   3   62.29   19.50
   0  20   3   17.50   16.90
   0  20  -3   11.10   14.10
  -1  20  -3   13.20   15.30
   1  20   3  -14.20   15.90
  -2 -20  -3   23.80   13.60
  -2  20  -3   22.90   17.90
   2  20   3   19.30   16.90
  -3 -20  -3   41.40   14.70
   3  20   3   44.70   18.00
  -3  20  -3   43.70   18.10
  -4 -20  -3  -20.30   13.30
  -4  20  -3    3.90   17.70
   4  20   3  -10.60   16.60
  -5 -20  -3   19.30   17.10
   5  20   3   18.50   20.10
  -5  20  -3   27.00   23.30
  -6 -20  -3   -7.70   16.20
   6  20   3    2.10   21.40
  -7 -21   3   11.30   20.30
   7  21  -3   75.19   23.10
  -6 -21   3  176.58   23.50
   6  21  -3  214.98   31.70
  -5 -21   3  104.49   20.00
   5  21  -3   83.59   22.00
  -4 -21   3   89.59   21.10
   4  21  -3  113.99   20.70
   3  21  -3  232.08   26.90
   2  21  -3  116.99   19.50
  -2  21   3   95.29   23.60
   1  21  -3  183.58   25.50
  -1  21   3  266.87   29.90
   0  21   3   38.70   18.00
   0  21  -3   33.00   16.80
   1  21   3   88.19   19.50
  -1  21  -3   76.99   18.90
  -2 -21  -3   62.59   16.30
   2  21   3   36.30   18.10
  -2  21  -3   79.39   20.10
  -3 -21  -3    1.60   14.20
  -3  21  -3   40.40   18.70
   3  21   3  -15.40   17.20
  -4 -21  -3    6.90   16.30
   4  21   3    7.20   19.10
  -4  21  -3   13.10   21.40
   5  21   3   69.29   31.90
  -6 -22   3   32.80   24.30
   6  22  -3   65.09   23.20
   5  22  -3   30.40   20.70
   4  22  -3   18.20   18.50
   3  22  -3  210.68   27.90
  -2  22   3   84.09   26.80
   2  22  -3  154.08   21.70
   1  22  -3  113.19   19.30
  -1  22   3   49.20   22.80
   0  22  -3  527.15   35.00
   0  22   3  489.15   37.30
  -1  22  -3    2.50   17.20
   1  22   3    1.40   17.90
   2  22   3   99.29   20.90
  -2  22  -3   77.19   19.10
   3  22   3   -5.10   19.80
  -3  22  -3   -1.10   20.20
   4  22   3   76.49   22.50
  -4  22  -3   16.60   22.20
   5  23  -3   24.50   21.00
   3  23  -3  318.87   32.70
   2  23  -3   19.00   18.80
   1  23  -3    4.30   17.90
   0  23   3   -0.20   21.80
   0  23  -3   21.90   17.90
   1  23   3   -3.60   20.90
  -1  23  -3  -25.70   18.10
  -2  23  -3  -10.40   22.00
  -3  23  -3  285.37   34.70
   3  23   3  342.77   35.30
   4  24  -3   22.50   19.10
   3  24  -3   31.00   19.20
   2  24  -3   39.90   33.00
   0  24   3    3.10   25.80
  -1  24  -3   -4.90   20.10
   1  24   3   25.10   24.50
   2  24   3   44.30   25.10
  -2  24  -3    6.00   21.00
 -12   0   4    4.10   16.60
  12   0  -4   26.70   15.40
 -11   0   4   14.90   14.70
  11   0  -4   21.10   14.20
  10   0  -4  726.53   37.40
 -10   0   4  777.82   39.00
  -9   0   4   -5.90   15.20
  -9   0   4   18.40    9.30
   9   0  -4   38.20    9.80
  -8   0   4  233.08   20.40
  -8   0   4  270.47   16.10
   8   0  -4  253.97   16.10
  -7   0   4  792.12   34.90
   7   0  -4  797.22   34.70
  -7   0   4  809.12   36.40
  -6   0   4  365.86   18.10
  -6   0   4  323.27   18.50
   6   0  -4  338.37   17.40
  -5   0   4   59.59    9.10
  -5   0   4   66.29    9.80
   4   0  -4   45.00    6.30
  -4   0   4   53.59    6.90
  -4   0   4   60.39    8.10
  -3   0   4  277.87   14.30
   3   0  -4  295.27   14.70
   3   0  -4  304.97   13.50
  -3   0   4  310.17   13.90
   2   0  -4 2541.55   98.29
  -2   0   4 2465.25   98.59
   2   0  -4 2728.03   99.09
   2   0  -4 2647.73   98.59
  -1   0   4   20.20    5.20
   1   0  -4   25.00    3.80
   1   0  -4   30.60    4.20
   0   0   4 3206.88  123.49
   0   0  -4 3268.77  122.89
   1   0   4 1515.85   60.59
  -1   0  -4 1537.95   59.69
   2   0   4  131.29   14.70
   2   0   4  131.79   13.20
  -2   0  -4  134.89   11.10
  -2   0  -4  116.39   11.30
  -3   0  -4  597.54   26.20
   3   0   4  526.95   30.90
  -3   0  -4  546.25   25.60
   3   0   4  577.04   27.10
  -4   0  -4   35.50    6.60
  -5   0  -4 2182.88   85.19
   5   0   4 2021.10   83.79
  -5   0  -4 2072.09   82.89
  -6   0  -4  492.05   23.70
  -6   0  -4  432.96   26.90
   6   0   4  454.85   24.90
  -7   0  -4  772.92   34.90
   7   0   4  772.52   36.10
  -7   0  -4  625.74   42.00
  -8   0  -4  500.75   35.60
   8   0   4  483.45   32.60
   9   0   4  200.38   23.60
  -9   0  -4  324.37   36.30
   9   0   4  264.57   27.80
  10   0   4   88.59   21.00
  10   0   4  106.19   21.20
 -12  -1   4   -1.20   16.30
  12  -1  -4    9.20   15.40
 -12   1   4  -10.70   17.10
  12   1  -4   14.90   15.80
 -11  -1   4   -1.10   14.00
  11  -1  -4    5.20   13.50
 -11   1   4   13.90   13.50
  11   1  -4    8.70   13.70
  10  -1  -4   -7.30   12.60
 -10  -1   4   16.90   13.10
 -10   1   4    8.00   12.30
  10   1  -4   10.20   12.40
   9  -1  -4  415.56   23.60
  -9  -1   4  417.96   24.60
  -9  -1   4  408.46   32.70
   9   1  -4  388.46   23.20
  -9   1   4  435.76   31.10
  -9   1   4  422.06   23.90
  -8  -1   4    8.40    9.90
   8  -1  -4   24.70    7.10
  -8  -1   4   15.00    6.30
   8   1  -4   24.10    7.40
  -8   1   4   23.60    8.10
  -8   1   4   23.40   11.70
  -7  -1   4  314.77   18.50
  -7  -1   4  272.17   17.10
   7  -1  -4  271.27   16.30
  -7   1   4  277.97   18.70
   7   1  -4  303.27   16.10
  -7   1   4  269.07   16.70
   6  -1  -4   23.00    6.30
  -6  -1   4    6.10    6.80
  -6  -1   4   17.80    7.00
  -6   1   4   13.20    6.60
   6   1  -4   22.20    6.20
  -6   1   4    9.90    6.00
  -5  -1   4  312.57   17.00
   5  -1  -4  311.57   17.40
  -5  -1   4  335.17   17.30
  -5   1   4  344.07   17.20
  -4  -1   4  254.77   12.90
  -4  -1   4  247.68   13.00
   4  -1  -4  243.58   13.00
  -4   1   4  245.38   13.40
   4   1  -4  256.77   12.70
   4   1  -4  244.08   15.50
  -4   1   4  272.77   13.50
   3  -1  -4   38.90    6.30
  -3  -1   4   33.40    6.20
   3  -1  -4   42.20    5.10
  -3  -1   4   35.60    5.20
  -3   1   4   34.80    6.50
   3   1  -4   42.00    5.50
  -3   1   4   35.90    5.60
   3   1  -4   40.30    4.60
  -2  -1   4  175.88    9.10
   2  -1  -4  176.08    9.30
   2  -1  -4  189.08   11.00
   2  -1  -4  181.38   10.20
   2   1  -4  185.68    8.90
  -2   1   4  187.48    9.80
   1  -1  -4  189.18   10.00
   1  -1  -4  201.18   10.60
   1  -1  -4  209.28   11.10
  -1  -1   4  207.68   10.80
   1   1  -4  209.88    9.20
  -1   1   4  201.78   12.20
   0  -1   4  243.38   12.30
   0  -1  -4  243.58   12.60
   0   1   4  225.68   12.40
   0   1  -4  242.68   11.30
  -1  -1  -4 4119.49  157.08
   1   1   4 4170.28  157.88
  -1   1  -4 4202.58  156.48
  -1   1  -4 4020.60  157.28
  -2  -1  -4   27.60    6.70
   2  -1   4   16.60    7.50
   2   1   4   27.80    8.70
   2   1   4   22.80    7.70
  -2   1  -4   13.70    5.70
  -3  -1  -4 1750.62   67.89
  -3  -1  -4 1690.83   66.89
   3  -1   4 1572.04   70.19
   3  -1   4 1698.53   67.79
  -3   1  -4 1699.53   67.29
   3   1   4 1707.73   67.89
  -3   1  -4 1692.33   66.79
  -4  -1  -4   72.89   10.60
   4  -1   4  101.29   13.70
  -4  -1  -4   83.29   10.50
   4   1   4   77.19   11.10
  -4   1  -4  114.59   10.00
  -5  -1  -4   30.90    7.20
  -5  -1  -4    9.60    7.50
   5  -1   4   -7.60    9.20
   5   1   4   21.90    8.30
  -5   1  -4   24.20    7.30
  -5   1  -4   26.00    7.20
  -6  -1  -4 1519.45   66.89
   6  -1   4 1476.05   64.09
  -6  -1  -4 1594.84   63.59
  -6   1  -4 1603.04   63.19
  -6   1  -4 1452.75   65.99
   6   1   4 1544.25   64.29
  -7  -1  -4   55.59   21.90
  -7  -1  -4  161.18   16.10
   7  -1   4  101.39   13.60
  -7   1  -4   89.39   23.60
  -7   1  -4  116.39   17.00
   7   1   4  111.39   15.00
   8  -1   4   90.39   17.50
  -8  -1  -4   87.29   18.80
   8   1   4   47.70   16.30
  -8   1  -4   74.79   21.50
   9  -1   4    2.20   17.00
  -9  -1  -4   51.09   22.00
   9   1   4   22.30   16.70
   9   1   4    3.60   21.20
  10  -1   4   97.39   22.00
  10  -1   4   35.50   19.00
  10   1   4   82.09   23.20
  10   1   4   88.79   19.80
  12  -2  -4   82.79   17.00
 -12  -2   4   41.70   17.40
  12   2  -4   50.09   16.40
 -12   2   4   54.79   19.40
 -11  -2   4  184.68   24.50
  11  -2  -4  159.58   21.10
 -11   2   4  179.28   22.90
  11   2  -4  189.28   21.70
  10  -2  -4  132.69   18.10
 -10  -2   4  104.09   15.70
 -10   2   4  106.39   16.80
  10   2  -4  141.99   17.00
  -9  -2   4   45.50   11.10
   9  -2  -4   51.19   11.20
  -9  -2   4    6.80   16.90
  -9   2   4   22.00   17.10
  -9   2   4   42.70   10.90
   9   2  -4   53.49   10.70
   8  -2  -4   28.60    8.30
  -8  -2   4   61.39   11.60
  -8  -2   4   40.20    8.50
   8   2  -4   32.80    8.30
  -8   2   4   33.50   12.00
  -8   2   4   51.39    9.50
  -7  -2   4  399.76   22.60
  -7  -2   4  392.16   20.90
   7  -2  -4  400.86   20.20
   7   2  -4  409.46   20.20
  -7   2   4  398.46   20.40
  -7   2   4  404.06   22.80
  -6  -2   4 3599.14  139.09
  -6  -2   4 3424.96  138.09
   6  -2  -4 3701.33  138.49
  -6   2   4 3641.14  139.49
   6   2  -4 3626.44  137.89
  -6   2   4 3606.94  138.49
  -5  -2   4 1277.97   49.90
   5  -2  -4 1276.47   49.60
  -5  -2   4 1225.48   49.40
  -5   2   4 1229.98   49.70
   5   2  -4 1171.78   49.60
   5   2  -4 1134.59   50.29
  -5   2   4 1294.17   50.49
   4  -2  -4  961.30   38.10
  -4  -2   4  917.11   37.80
  -4  -2   4  939.11   37.90
   4   2  -4  910.71   38.90
  -4   2   4  996.30   38.60
  -4   2   4  949.31   38.60
   4   2  -4  928.31   37.40
  -3  -2   4  242.78   11.30
   3  -2  -4  238.08   13.80
   3  -2  -4  245.68   12.00
   3   2  -4  244.88   11.30
  -3   2   4  240.28   12.20
  -3   2   4  237.78   12.50
   3   2  -4  243.88   11.60
  -2  -2   4 1231.38   47.90
   2  -2  -4 1236.38   49.30
   2  -2  -4 1280.27   49.99
   2  -2  -4 1225.38   48.70
  -2   2   4 1286.07   49.00
   2   2  -4 1251.47   47.30
  -2   2   4 1240.28   49.20
   2   2  -4 1264.77   47.40
   1  -2  -4  760.52   31.60
  -1  -2   4  796.72   31.60
   1  -2  -4  869.91   32.50
   1  -2  -4  827.62   32.90
  -1   2   4  719.03   32.40
   1   2  -4  817.92   30.10
   0  -2  -4  663.73   28.80
   0  -2  -4  709.23   28.30
   0  -2   4  679.53   27.80
   0   2   4  694.33   30.00
   0   2  -4  691.93   26.80
   0   2   4  649.74   28.10
   0   2  -4  662.23   29.20
   0   2  -4  729.83   28.30
  -1  -2  -4  673.73   28.60
   1  -2   4  660.43   27.90
  -1  -2  -4  629.94   28.30
   1   2   4  638.54   29.70
  -1   2  -4  697.03   27.10
  -1   2  -4  664.33   28.50
  -2  -2  -4  612.44   27.20
   2  -2   4  594.34   27.70
  -2  -2  -4  577.64   26.40
  -2   2  -4  631.74   27.60
   2   2   4  564.84   27.70
  -2   2  -4  652.63   26.40
   2   2   4  612.34   29.90
  -3  -2  -4  108.29   10.90
   3  -2   4  122.99   14.80
   3  -2   4  115.79   13.30
  -3  -2  -4  120.29   11.50
   3   2   4  126.19   12.90
  -3   2  -4  117.09   12.00
  -4  -2  -4   30.30    7.10
  -4  -2  -4   37.00    7.30
   4  -2   4   37.60    9.40
  -4   2  -4   34.70    8.00
  -4   2  -4   32.90    6.20
   4   2   4   37.70    7.90
  -5  -2  -4  482.05   23.20
   5  -2   4  426.66   23.80
  -5  -2  -4  477.15   24.70
   5   2   4  437.16   23.60
  -5   2  -4  420.16   23.50
  -5   2  -4  447.66   23.10
   6  -2   4  642.14   30.90
  -6  -2  -4  649.14   29.70
  -6   2  -4  575.84   32.20
   6   2   4  628.84   30.40
  -6   2  -4  557.44   29.30
   7  -2   4   20.60   10.90
  -7  -2  -4   72.19   20.90
  -7  -2  -4   29.80   10.30
  -7   2  -4   32.20   12.50
   7   2   4   42.30   10.50
  -8  -2  -4   29.50   17.30
   8  -2   4   52.49   19.10
   8   2   4   47.70   14.20
   8   2   4   45.90   15.80
  -8   2  -4    1.10   20.20
  -9  -2  -4   27.80   19.50
   9  -2   4   29.40   17.40
   9   2   4   14.70   15.20
   9   2   4   -0.80   15.10
  10  -2   4  331.17   31.40
  10  -2   4  272.57   32.10
  10   2   4  297.57   31.00
  12  -3  -4   60.49   17.30
 -12  -3   4   49.20   18.00
  12   3  -4   59.29   17.00
 -12   3   4   71.09   20.20
  11  -3  -4   21.90   14.50
 -11  -3   4   29.20   15.30
 -11   3   4   19.80   14.60
  11   3  -4    2.80   13.50
  10  -3  -4  102.69   16.70
 -10  -3   4   91.39   15.80
  10   3  -4   97.69   15.60
 -10   3   4  102.89   16.40
  -9  -3   4  248.58   30.40
  -9  -3   4  261.57   19.70
   9  -3  -4  248.98   19.50
   9   3  -4  254.27   18.70
  -9   3   4  274.97   28.50
  -9   3   4  275.37   20.30
  -8  -3   4   12.70    7.30
   8  -3  -4   -1.90    6.60
  -8  -3   4   -5.00    9.60
  -8   3   4   -8.50    6.80
   8   3  -4    5.70   12.00
   8   3  -4   22.60    6.70
  -8   3   4    1.10   10.50
  -7  -3   4   90.69   12.20
  -7  -3   4   77.29   10.30
   7  -3  -4   82.69   10.30
  -7   3   4   88.29   12.50
   7   3  -4   68.69    9.70
   7   3  -4   76.09   10.90
  -7   3   4   80.79    9.70
  -6  -3   4 1843.82   71.69
  -6  -3   4 1891.01   72.69
   6  -3  -4 1806.42   72.09
  -6   3   4 1830.72   72.09
   6   3  -4 1717.73   72.39
  -6   3   4 1788.52   72.99
   6   3  -4 1810.62   71.19
  -5  -3   4   19.50    6.60
   5  -3  -4   24.10    7.00
  -5  -3   4   21.50    6.10
   5   3  -4   25.90    6.60
  -5   3   4   22.60    6.80
  -5   3   4   36.40    7.20
   5   3  -4   20.90    8.30
   4  -3  -4  105.99    9.40
  -4  -3   4  114.69    8.10
  -4  -3   4  113.99    8.90
   4   3  -4   83.99   11.60
   4   3  -4   82.49   10.70
   4   3  -4  111.89    7.50
  -4   3   4  111.69    9.40
  -4   3   4  107.89    9.50
   3  -3  -4   72.39    7.10
   3  -3  -4   70.49    9.80
  -3  -3   4   69.89    5.50
   3   3  -4   68.09    6.00
  -3   3   4   67.49    6.90
   3   3  -4   74.09    5.30
   3   3  -4   73.59    5.50
  -3   3   4   79.49    7.50
   2  -3  -4   49.60    6.70
   2  -3  -4   51.49    7.30
  -2  -3   4   45.90    4.00
   2  -3  -4   47.20    5.60
  -2   3   4   38.70    6.20
  -2   3   4   63.49    6.70
  -1  -3   4  892.51   35.90
   1  -3  -4 1003.20   38.40
   1  -3  -4  932.11   37.70
   1  -3  -4  907.41   36.80
  -1   3   4  921.41   37.60
   0  -3  -4 2041.20   77.39
   0  -3   4 2020.30   75.69
   0  -3  -4 2052.69   76.79
   0  -3  -4 1842.42   76.49
   0   3  -4 1965.40   74.59
   0   3   4 2049.49   78.59
   0   3   4 2024.70   76.69
   0   3  -4 1995.40   76.89
   0   3  -4 1847.82   74.49
  -1  -3  -4 1570.54   65.69
   1  -3   4 1684.43   65.69
  -1  -3  -4 1662.03   66.79
  -1   3  -4 1781.02   64.79
   1   3   4 1639.14   66.79
   1   3   4 1739.23   65.79
  -1   3  -4 1719.03   66.49
   2  -3   4  231.78   16.10
  -2  -3  -4  265.27   15.40
  -2  -3  -4  278.67   15.50
   2   3   4  251.37   20.30
   2   3   4  265.57   16.20
  -2   3  -4  288.87   13.90
  -2   3  -4  253.47   15.50
  -3  -3  -4   73.19    9.20
  -3  -3  -4   81.09   10.40
   3  -3   4   74.89   13.80
   3  -3   4   79.69   13.10
  -3   3  -4   70.79   10.60
  -3   3  -4   63.89   10.30
   3   3   4   51.29   10.40
  -4  -3  -4  640.24   29.10
   4  -3   4  605.44   31.00
  -4  -3  -4  656.63   30.90
   4   3   4  649.64   30.10
  -4   3  -4  660.83   29.30
  -4   3  -4  657.23   29.30
  -5  -3  -4  562.04   26.30
   5  -3   4  523.45   28.10
  -5  -3  -4  552.44   28.50
  -5   3  -4  541.35   26.40
   5   3   4  539.35   26.50
  -5   3  -4  523.15   26.30
  -6  -3  -4  454.55   29.50
   6  -3   4  562.24   27.40
  -6  -3  -4  520.45   25.90
  -6   3  -4  410.66   28.50
   6   3   4  532.95   26.80
  -7  -3  -4   17.90   21.80
   7  -3   4   -3.00   11.00
  -7  -3  -4   10.00    9.90
   7   3   4   -5.60    9.60
  -7   3  -4  -21.60   14.70
   7   3   4    3.60    8.60
   8  -3   4   34.90   17.20
  -8  -3  -4   27.10   16.80
   8   3   4   52.89   16.10
   8   3   4    8.20   13.40
   9  -3   4   42.30   18.50
  -9  -3  -4   24.50   21.40
   9   3   4   24.30   17.00
   9   3   4   24.90   16.90
 -10  -3  -4  102.09   34.40
  10  -3   4   13.40   23.20
  10   3   4   29.00   32.90
  10   3   4    8.30   19.00
 -12  -4   4   99.19   19.70
  12  -4  -4   86.09   18.60
  12   4  -4   89.19   25.70
 -12   4   4   75.29   20.90
  11  -4  -4  153.28   19.50
 -11  -4   4  152.98   22.50
  11   4  -4  143.89   18.40
 -11   4   4  124.99   18.50
 -10  -4   4   49.99   14.00
  10  -4  -4   45.10   14.70
 -10   4   4   45.30   14.50
  10   4  -4   67.59   13.30
  -9  -4   4   21.80   18.50
   9   4  -4   38.90   12.20
  -9   4   4   30.80   15.60
  -9   4   4   36.40   20.30
   8  -4  -4  131.09   13.50
  -8  -4   4  145.79   12.60
  -8  -4   4  151.38   18.20
  -8   4   4  123.49   13.40
   8   4  -4  152.38   17.60
  -8   4   4  101.99   16.20
   8   4  -4  127.19   11.90
   7  -4  -4   13.90    7.00
  -7  -4   4   12.90    6.60
  -7  -4   4    9.10   14.00
   7   4  -4   11.10    9.30
   7   4  -4   23.70    5.90
  -7   4   4   13.00    8.90
  -7   4   4   12.20    5.80
   6  -4  -4  926.91   39.10
  -6  -4   4  944.11   38.70
  -6  -4   4  926.51   39.30
  -6   4   4  921.31   40.00
   6   4  -4  943.51   37.80
   6   4  -4  863.81   39.40
  -6   4   4  878.41   38.70
   5  -4  -4   11.90    6.70
  -5  -4   4   13.00    6.50
  -5  -4   4   14.90    5.70
  -5   4   4   18.60    6.20
   5   4  -4   15.90    8.50
  -5   4   4   14.40    7.00
  -4  -4   4 1358.76   54.99
  -4  -4   4 1446.26   55.09
   4  -4  -4 1378.66   55.79
  -4   4   4 1415.36   56.09
   4   4  -4 1368.66   56.19
   4   4  -4 1457.35   54.39
   4   4  -4 1351.76   54.99
  -4   4   4 1469.75   56.39
  -3  -4   4 2184.28   87.99
   3  -4  -4 2496.05   92.09
   3  -4  -4 2347.36   89.29
  -3   4   4 2344.77   89.39
   3   4  -4 2146.19   89.49
  -3   4   4 2398.56   89.69
   2  -4  -4  835.72   35.80
   2  -4  -4  782.92   34.70
   2  -4  -4  801.22   33.30
  -2  -4   4  866.31   31.60
  -2   4   4  859.31   34.00
  -2   4   4  874.61   33.90
   2   4  -4  761.22   34.10
   1  -4  -4  123.49    7.90
   1  -4  -4  119.79   11.00
  -1  -4   4  124.19    5.80
   1  -4  -4  112.89   10.10
   1  -4  -4  120.89    9.70
   1   4  -4  125.79    9.50
  -1   4   4  136.59    9.30
   0  -4  -4   36.90    7.70
   0  -4   4   42.00    4.90
   0  -4  -4   46.10    5.60
   0  -4  -4   40.30    6.40
   0  -4  -4   44.10    6.80
   0   4  -4   43.60    6.40
   0   4   4   64.59   10.30
   0   4   4   44.00    6.20
   0   4   4   21.80    9.10
  -1  -4  -4    3.60    5.20
   1  -4   4    2.10    4.30
  -1  -4  -4    4.60    5.20
   1   4   4    0.70    4.70
  -1   4  -4    1.20    4.20
   1   4   4    1.10    5.70
   1   4   4    3.20    8.80
   2  -4   4 3040.40  115.79
  -2  -4  -4 2942.01  115.09
  -2  -4  -4 3038.00  116.29
  -2   4  -4 2947.10  114.19
   2   4   4 3064.59  115.89
  -2   4  -4 2875.51  115.49
   2   4   4 3016.60  114.99
  -3  -4  -4 1471.55   58.09
   3  -4   4 1393.16   59.49
   3  -4   4 1404.76   61.09
  -3  -4  -4 1435.66   59.19
  -3   4  -4 1473.15   57.59
  -3   4  -4 1460.45   59.09
   3   4   4 1468.85   57.69
   3   4   4 1338.77   59.69
  -4  -4  -4  684.93   31.40
   4  -4   4  610.34   33.20
  -4  -4  -4  658.43   32.80
  -4   4  -4  758.02   34.20
   4   4   4  711.83   30.80
  -4   4  -4  695.43   30.60
   4   4   4  709.13   31.80
   5  -4   4   14.90   10.20
  -5  -4  -4   18.90    9.30
  -5  -4  -4   35.90    8.30
  -5   4  -4   72.89   18.80
   5   4   4   30.80    8.10
   5   4   4   30.20    9.40
  -5   4  -4   10.00    8.30
   6  -4   4  159.88   17.30
  -6  -4  -4  153.78   13.70
  -6  -4  -4  117.49   17.40
   6   4   4  148.39   14.20
   6   4   4  124.69   13.40
   7  -4   4   62.99   12.80
  -7  -4  -4   52.59   12.90
  -7  -4  -4   74.19   23.30
   7   4   4   63.59   11.00
   7   4   4   78.09   14.80
   8  -4   4   28.70   17.10
  -8  -4  -4   36.10   16.10
   8   4   4   24.10   15.50
   8   4   4   64.79   16.60
  -9  -4  -4  338.57   32.50
   9  -4   4  336.37   32.20
   9   4   4  333.97   27.70
   9   4   4  308.97   32.80
 -10  -4  -4   49.40   27.90
  10  -4   4  -16.50   27.70
  10   4   4   17.80   16.50
  12  -5  -4   33.50   17.00
 -12  -5   4    0.50   16.10
  12   5  -4   45.40   19.70
  11  -5  -4    4.70   14.50
 -11  -5   4    9.20   13.90
 -11   5   4    4.90   14.40
  11   5  -4  -13.90   13.50
  10  -5  -4  324.37   25.90
 -10  -5   4  351.56   26.20
 -10   5   4  334.07   25.00
  10   5  -4  296.67   24.30
   9  -5  -4    2.50   15.50
  -9  -5   4  -11.90   18.20
  -9   5   4    8.20   23.10
   9   5  -4   -8.60   15.30
  -8  -5   4   -8.70   11.00
  -8  -5   4    9.60    8.10
   8  -5  -4    8.80    7.80
   8   5  -4    8.40    6.30
   8   5  -4   44.90   11.80
  -8   5   4   21.20    8.50
  -8   5   4   15.10   12.70
  -7  -5   4   78.29   11.20
   7  -5  -4   59.99   10.10
  -7  -5   4   71.59    9.50
  -7   5   4   57.69    9.20
   7   5  -4   59.09    7.90
   7   5  -4  105.69   13.10
  -6  -5   4   68.39   10.10
  -6  -5   4   68.59    9.10
   6  -5  -4   66.49    9.50
  -6   5   4   81.89   11.00
  -6   5   4   71.49    9.10
   6   5  -4   59.29    8.10
   6   5  -4   66.69    9.10
  -5  -5   4 1990.10   79.29
   5  -5  -4 1964.90   79.79
  -5  -5   4 2098.89   79.19
   5   5  -4 2046.50   80.29
  -5   5   4 2102.89   80.69
  -5   5   4 1970.50   79.69
  -4  -5   4   22.20    4.70
  -4  -5   4   24.00    6.40
   4  -5  -4   22.60    6.90
   4   5  -4   29.30    5.30
   4   5  -4   29.10    4.50
   4   5  -4   11.20    7.00
  -4   5   4   26.30    7.40
  -4   5   4   26.20    6.70
   3  -5  -4  200.48   11.70
  -3  -5   4  192.48    9.10
  -3   5   4  189.98   11.60
  -3   5   4  197.28   11.90
   3   5  -4  178.18   12.70
  -2  -5   4    4.50    1.40
   2  -5  -4    5.00    4.90
   2  -5  -4    8.20    6.30
   2  -5  -4    8.50    7.40
  -2   5   4    3.30    4.10
   2   5  -4    7.40    5.40
  -2   5   4   -4.30    5.10
   1  -5  -4   39.60    6.10
  -1  -5   4   35.90    2.30
   1  -5  -4   35.20    5.70
   1  -5  -4   35.30    7.00
   1  -5  -4   42.20    7.00
   1   5  -4   50.39    7.20
  -1   5   4   39.70    6.50
   0  -5  -4  318.77   15.70
   0  -5  -4  304.67   16.70
   0  -5   4  327.47   13.40
   0  -5  -4  320.87   16.50
   0  -5  -4  323.47   14.70
   0   5   4  289.27   15.60
   0   5   4  284.77   17.80
   0   5   4  285.07   20.30
   0   5  -4  314.37   15.60
   1  -5   4  772.92   30.80
  -1  -5  -4  723.73   31.50
  -1  -5  -4  779.92   32.70
  -1   5  -4  729.43   31.40
  -1   5  -4  752.02   29.10
   1   5   4  735.03   31.50
   1   5   4  725.63   36.40
   1   5   4  733.83   32.80
  -2  -5  -4 1648.54   66.29
   2  -5   4 1653.03   66.79
  -2  -5  -4 1696.93   67.59
  -2   5  -4 1660.63   64.89
  -2   5  -4 1739.83   67.19
   2   5   4 1614.54   67.09
   2   5   4 1685.83   66.19
  -3  -5  -4    2.00    6.70
   3  -5   4   34.70   14.20
   3  -5   4   24.40   12.60
  -3  -5  -4   14.90    7.80
  -3   5  -4   17.90    6.00
   3   5   4   11.50    6.80
  -3   5  -4   16.10    8.80
   3   5   4   15.50    8.50
  -4  -5  -4  415.96   21.60
   4  -5   4  409.66   25.70
  -4  -5  -4  444.96   22.90
   4   5   4  409.26   22.20
   4   5   4  389.76   21.10
  -4   5  -4  410.36   20.70
   5  -5   4  371.26   24.30
  -5  -5  -4  373.36   23.70
  -5  -5  -4  360.36   20.20
   5   5   4  372.56   21.60
   5   5   4  400.36   20.00
  -6  -5  -4   43.10   14.50
  -6  -5  -4   47.10    9.80
   6  -5   4   51.39   12.90
   6   5   4   29.90   11.00
   6   5   4   35.90    8.20
   7  -5   4   30.80   13.40
  -7  -5  -4   -4.00   24.80
  -7  -5  -4   24.20   12.50
   7   5   4   29.90   11.20
   8  -5   4  -15.30   17.00
  -8  -5  -4   -5.80   15.60
   8   5   4  -10.10   14.60
   8   5   4   -0.50   15.00
   9  -5   4  132.49   23.20
  -9  -5  -4  113.39   20.70
   9   5   4  192.88   24.10
   9   5   4  183.58   23.50
 -10  -5  -4  218.78   29.00
  10  -5   4  307.07   42.20
  10   5   4  269.27   30.80
 -12  -6   4  228.88   25.30
  12  -6  -4  227.28   26.20
  12   6  -4  204.98   28.20
 -12   6   4  204.28   26.10
 -11  -6   4   -5.50   14.10
  11  -6  -4    9.10   14.60
  11   6  -4   13.60   15.80
 -11   6   4    5.90   15.70
 -10  -6   4    2.70   12.30
  10  -6  -4   21.20   13.10
  10   6  -4   16.40   12.40
 -10   6   4   13.40   13.90
  -9  -6   4    4.50   13.00
   9  -6  -4    7.50   14.30
   9   6  -4   -3.00   13.60
   9   6  -4    9.90   14.30
  -9   6   4   -6.30   13.70
  -8  -6   4    7.00    7.10
   8  -6  -4    2.30    6.70
  -8  -6   4   17.00   12.60
   8   6  -4   16.00   11.20
  -8   6   4   27.80   13.60
   8   6  -4   10.50    6.40
  -8   6   4    1.20    7.00
  -7  -6   4   98.19   10.90
   7  -6  -4   95.79   12.30
  -7  -6   4  106.29   15.80
   7   6  -4   92.69   13.90
   7   6  -4  116.59    9.90
  -7   6   4  101.29   11.00
   6  -6  -4  551.34   26.50
  -6  -6   4  590.14   26.20
  -6  -6   4  568.04   27.20
   6   6  -4  610.74   27.50
   6   6  -4  561.24   24.70
  -6   6   4  555.74   28.10
  -6   6   4  561.04   26.70
   5  -6  -4   19.60    7.00
  -5  -6   4    8.20    6.40
  -5  -6   4   12.40    5.40
  -5   6   4   15.90    7.10
  -5   6   4   14.20    6.60
   5   6  -4   22.70    7.40
   4  -6  -4   33.70    7.80
  -4  -6   4   42.50    6.80
  -4  -6   4   35.40    5.10
  -4   6   4   38.00    7.60
  -4   6   4   39.60    7.70
   4   6  -4   44.90    5.80
   4   6  -4   30.70    7.40
   3  -6  -4  393.76   19.30
  -3  -6   4  411.56   16.80
  -3   6   4  412.56   19.50
  -3   6   4  402.36   19.40
   3   6  -4  390.46   19.80
   2  -6  -4 2763.82  107.59
   2  -6  -4 2890.01  109.69
  -2  -6   4 2675.53  105.19
  -2   6   4 2915.11  107.89
   2   6  -4 2783.02  108.09
   1  -6  -4  148.39    9.30
  -1  -6   4  167.58    6.40
   1  -6  -4  171.98   11.40
   1  -6  -4  146.89   13.20
   1  -6  -4  165.18   11.90
   1   6  -4  165.78   11.10
  -1   6   4  159.68   11.40
   0  -6  -4   67.49    9.50
   0  -6   4   68.69    5.40
   0  -6  -4   63.59    9.20
   0  -6  -4   97.49   15.70
   0  -6  -4   61.79    7.80
   0   6   4   81.29    9.10
   0   6  -4   59.59    8.60
   0   6   4   64.89   12.60
   0   6   4   87.19   10.20
   1  -6   4  508.55   22.80
  -1  -6  -4  531.75   24.30
  -1  -6  -4  523.85   25.30
  -1   6  -4  526.15   20.50
  -1   6  -4  523.75   24.30
   1   6   4  531.05   24.10
   1   6   4  515.25   25.60
  -2  -6  -4 2756.22  115.39
  -2  -6  -4 3032.60  116.19
   2  -6   4 3019.80  115.19
  -2   6  -4 3022.90  112.99
   2   6   4 2922.51  115.59
  -2   6  -4 3027.20  115.29
  -3  -6  -4  720.63   34.10
  -3  -6  -4  720.73   32.40
   3  -6   4  701.93   36.90
  -3   6  -4  722.03   31.20
  -3   6  -4  737.43   33.80
   3   6   4  701.53   32.20
   3   6   4  805.22   33.80
  -4  -6  -4  121.89   13.00
   4  -6   4  174.68   20.40
  -4  -6  -4  156.48   14.00
  -4   6  -4  159.78   15.50
   4   6   4  130.09   11.70
   4   6   4  128.09   13.80
   5  -6   4  112.39   15.30
  -5  -6  -4   92.79   12.00
   5   6   4  115.49   11.80
   5   6   4   72.69   11.20
  -6  -6  -4  -16.10   15.10
  -6  -6  -4    5.10    8.90
   6  -6   4   27.00   13.00
   6   6   4   19.40    8.60
   6   6   4    0.60    8.50
  -7  -6  -4   22.00   44.20
  -7  -6  -4   50.39   17.90
   7  -6   4  109.19   16.10
   7   6   4   67.19   17.70
   8  -6   4  522.95   38.70
  -8  -6  -4  470.25   33.10
   8   6   4  513.25   33.10
   9  -6   4  283.77   30.60
  -9  -6  -4  260.67   30.40
   9   6   4  246.58   27.20
  10  -6   4   57.99   27.50
 -10  -6  -4   23.70   24.20
  10   6   4   30.70   19.60
 -12   7   4  219.38   28.50
 -11  -7   4  127.19   17.80
  11  -7  -4  145.69   20.20
 -11   7   4  144.29   21.90
  11   7  -4  171.68   24.20
  10  -7  -4  159.38   19.20
 -10  -7   4  141.29   19.10
 -10   7   4  154.28   22.10
  10   7  -4  100.89   15.70
   9  -7  -4   93.59   17.80
  -9  -7   4  103.49   17.30
  -9   7   4  114.29   18.20
   9   7  -4   85.69   14.90
  -8  -7   4   82.59   10.60
  -8  -7   4   78.49   16.90
   8  -7  -4   72.69   11.10
  -8   7   4   75.29   16.20
   8   7  -4   94.09   10.90
  -8   7   4   75.09   11.50
   8   7  -4   67.39   11.90
   7  -7  -4  527.55   26.80
  -7  -7   4  521.25   25.70
  -7  -7   4  532.85   28.60
  -7   7   4  516.15   29.30
  -7   7   4  559.44   26.70
   7   7  -4  546.25   27.40
   7   7  -4  551.64   24.40
   6  -7  -4 1152.08   48.90
  -6  -7   4 1167.68   48.50
  -6  -7   4 1216.68   48.00
   6   7  -4 1138.69   46.20
   6   7  -4 1168.38   49.40
  -6   7   4 1147.29   49.70
  -6   7   4 1128.49   48.30
  -5  -7   4  123.19   14.60
  -5  -7   4  163.08   11.00
   5  -7  -4  134.59   12.60
   5   7  -4  158.88   12.30
  -5   7   4  159.28   12.30
  -5   7   4  133.79   11.50
   4  -7  -4  824.42   35.60
  -4  -7   4  826.12   34.30
  -4  -7   4  833.32   33.80
   4   7  -4  809.32   36.20
  -4   7   4  856.81   35.50
  -4   7   4  826.72   35.90
   3  -7  -4 1665.33   67.69
  -3  -7   4 1667.23   63.09
   3  -7  -4 1577.44   65.29
  -3   7   4 1679.43   65.29
  -3   7   4 1728.03   65.79
   3   7  -4 1563.04   65.49
   2  -7  -4 2083.69   81.99
   2  -7  -4 1965.80   79.69
  -2  -7   4 1969.60   76.99
  -2   7   4 2120.49   80.09
   2   7  -4 2107.89   80.39
   1  -7  -4   15.40    6.00
  -1  -7   4   12.60    1.70
  -1  -7   4   14.10    2.30
   1  -7  -4   12.50    5.10
   1  -7  -4    7.60    6.60
  -1   7   4   19.70    8.20
   1   7  -4   11.20    6.50
  -1   7   4   -0.50    6.20
   0  -7   4  115.59    7.00
   0  -7  -4  117.29   11.90
   0  -7  -4  122.49    9.00
   0  -7  -4  113.69   10.20
   0   7   4  110.59   11.20
   0   7  -4  120.89   10.20
  -1  -7  -4 1163.78   48.20
   1  -7   4 1167.78   45.50
  -1  -7  -4 1106.59   47.30
   1   7   4 1138.49   48.00
   1   7   4 1102.09   46.70
  -2  -7  -4  538.65   25.70
  -2  -7  -4  559.44   27.50
   2  -7   4  552.24   28.50
  -2   7  -4  573.64   26.60
   2   7   4  549.25   26.10
   2   7   4  565.14   27.60
  -3  -7  -4 2202.28   85.99
  -3  -7  -4 2121.09   83.69
  -3   7  -4 2048.40   84.49
   3   7   4 2181.28   84.49
  -3   7  -4 2008.80   82.19
   3   7   4 2102.09   83.39
  -4  -7  -4    5.90    7.40
  -4  -7  -4   25.00    8.90
  -4   7  -4   17.50    8.10
   4   7   4   20.70    6.90
   4   7   4   29.80    8.20
  -4   7  -4   17.60    8.60
   5  -7   4  326.77   24.00
  -5  -7  -4  286.87   18.80
  -5  -7  -4  295.57   24.00
   5   7   4  316.07   20.00
   5   7   4  308.07   18.70
  -6  -7  -4    6.70    9.80
   6  -7   4   16.90   14.30
   6   7   4   -4.70    9.10
   6   7   4   20.30    9.00
   7  -7   4  116.99   19.20
  -7  -7  -4   99.29   19.40
   7   7   4   69.49   26.70
   7   7   4   95.39   19.20
  -8  -7  -4   66.39   18.90
   8  -7   4   81.29   23.60
   8   7   4   51.79   15.80
   8   7   4   76.19   19.40
   9  -7   4   12.60   24.60
  -9  -7  -4  -34.70   18.60
   9   7   4    3.30   16.60
 -10  -7  -4   53.99   25.70
  10  -7   4   58.99   31.10
  12  -8  -4   -4.80   17.80
 -12  -8   4   -0.60   15.60
 -12   8   4    4.60   28.30
  11  -8  -4  216.88   26.60
 -11  -8   4  212.78   23.60
 -11   8   4  209.08   24.20
  11   8  -4  204.78   24.30
  10  -8  -4   -6.30   14.50
 -10  -8   4   -5.20   13.90
  10   8  -4  -24.20   13.10
  10   8  -4   41.70   19.90
 -10   8   4  -23.10   14.00
  -9  -8   4    0.20   12.40
   9  -8  -4   29.70   14.80
   9   8  -4    9.40   18.40
  -9   8   4    0.70   13.40
   9   8  -4   -5.30   11.90
  -8  -8   4  300.77   19.60
  -8  -8   4  270.47   28.10
   8  -8  -4  322.67   21.70
   8   8  -4  362.86   17.60
  -8   8   4  321.57   19.90
   8   8  -4  257.37   21.80
  -7  -8   4 1451.35   62.29
  -7  -8   4 1508.65   60.29
   7  -8  -4 1482.85   61.39
   7   8  -4 1459.15   64.99
  -7   8   4 1438.16   63.39
  -7   8   4 1423.56   60.29
  -6  -8   4    5.90    6.80
  -6  -8   4    6.50    6.30
   6  -8  -4   17.90    7.80
  -6   8   4    5.20    6.60
  -6   8   4   15.30    7.40
   6   8  -4   19.50    5.20
   6   8  -4    9.60    7.90
   5  -8  -4   16.90    6.20
  -5  -8   4   19.10    6.70
  -5  -8   4   28.30    5.80
   5   8  -4   24.60    7.40
  -5   8   4   21.60    7.40
  -5   8   4   14.30    6.20
   5   8  -4   39.20    7.80
  -4  -8   4  100.59    7.90
  -4  -8   4  106.59   10.40
   4  -8  -4  102.49   11.10
   4   8  -4   90.79   10.90
  -4   8   4   94.59   10.40
  -4   8   4   98.79   10.60
  -3  -8   4  221.28   14.00
  -3  -8   4  246.48   11.10
   3  -8  -4  226.28   17.20
  -3   8   4  233.38   14.70
   3   8  -4  234.08   15.20
  -3   8   4  251.87   14.60
   2  -8  -4  969.20   42.90
  -2  -8   4 1020.90   37.60
   2  -8  -4  997.90   40.60
  -2  -8   4  987.20   37.40
  -2   8   4  976.90   40.70
   2   8  -4 1003.50   41.20
  -2   8   4  899.71   41.00
   1  -8  -4 2303.87   91.49
  -1  -8   4 2288.57   89.49
  -1  -8   4 2321.17   89.19
   1  -8  -4 2390.36   93.89
   1  -8  -4 2435.36   92.49
   1   8  -4 2469.65   92.59
  -1   8   4 2275.97   92.29
  -1   8   4 2456.75   92.19
   0  -8  -4  550.54   26.20
   0  -8   4  526.95   22.00
   0  -8  -4  519.95   23.50
   0   8   4  532.15   24.70
  -1  -8  -4 1469.55   61.19
  -1  -8  -4 1455.55   58.19
   1  -8   4 1536.85   58.49
  -1  -8  -4 1471.05   59.49
   1   8   4 1444.66   60.19
  -1   8  -4 1466.75   59.69
  -2  -8  -4   28.20    8.20
  -2  -8  -4   22.40    7.80
   2  -8   4   10.80   10.70
   2   8   4    7.70    8.70
   2   8   4    6.50    7.20
  -2   8  -4   20.70    4.50
  -2   8  -4   16.90    7.70
  -3  -8  -4   27.90    7.80
   3   8   4   30.50    7.00
   3   8   4   15.90    7.80
  -3   8  -4   31.10    7.70
  -4  -8  -4  213.78   15.60
  -4  -8  -4  218.58   18.90
   4   8   4  254.17   15.40
  -4   8  -4  241.48   17.90
   4   8   4  193.58   16.30
  -5  -8  -4   50.79   14.30
  -5  -8  -4   14.70    8.10
   5   8   4   24.30    9.20
   5   8   4   32.40    9.30
  -6  -8  -4  409.36   23.60
  -6  -8  -4  346.17   34.50
   6  -8   4  372.26   28.40
   6   8   4  384.76   22.40
   6   8   4  361.96   24.60
  -7  -8  -4   88.49   18.80
   7   8   4  171.08   23.50
   7   8   4  132.19   19.50
  -8  -8  -4  358.86   30.60
   8  -8   4  392.66   40.10
   8   8   4  371.36   29.30
   9  -8   4   43.90   28.20
  -9  -8  -4  -14.70   18.10
   9   8   4   11.20   17.30
 -10  -8  -4   21.00   25.20
  10  -8   4  -16.20   32.30
  10   8   4    7.20   19.80
  10   8   4    5.80   23.70
  12  -9  -4   90.29   20.00
 -12  -9   4   91.89   20.10
 -11  -9   4   59.29   17.50
  11  -9  -4   91.69   18.50
 -11   9   4   43.90   23.30
 -10  -9   4   25.90   15.10
  10  -9  -4   20.30   15.50
 -10   9   4   24.30   16.40
   9  -9  -4  -31.20   12.30
  -9  -9   4    9.70   12.80
   9   9  -4    0.80   11.60
  -9   9   4    8.20   14.30
   9   9  -4   13.90   16.40
  -8  -9   4 1278.47   54.79
   8  -9  -4 1284.87   56.79
   8   9  -4 1286.17   55.89
  -8   9   4 1286.27   55.29
  -8   9   4 1196.58   62.59
   7  -9  -4 1776.82   75.39
  -7  -9   4 1878.81   74.29
  -7   9   4 1872.61   74.79
  -7   9   4 1847.62   77.99
   7   9  -4 1810.02   75.69
  -6  -9   4   57.89    8.70
   6  -9  -4   76.59   10.40
   6   9  -4   69.29    8.70
  -6   9   4   96.59   13.20
   6   9  -4   76.09   10.30
  -6   9   4   81.89   10.50
  -5  -9   4    6.90    6.40
  -5  -9   4   -2.50    4.40
   5  -9  -4    9.50    7.70
   5   9  -4   -5.90    6.90
  -5   9   4   18.60    6.00
  -5   9   4   -0.40    6.20
   4  -9  -4  507.05   24.80
  -4  -9   4  482.45   23.20
  -4  -9   4  518.95   22.30
   4   9  -4  523.85   24.60
  -4   9   4  511.95   24.80
  -4   9   4  506.65   24.10
   3  -9  -4   79.69   12.60
   3  -9  -4   76.29   10.70
  -3  -9   4  111.99   10.90
  -3  -9   4   95.29    6.50
  -3   9   4  102.59   14.20
   3   9  -4   90.09   10.60
  -3   9   4   94.29   10.50
  -2  -9   4 2641.64   94.99
   2  -9  -4 2699.43  100.59
  -2  -9   4 2467.25   94.69
   2  -9  -4 2342.07   98.19
  -2   9   4 2403.66   98.49
  -2   9   4 2485.85   97.49
  -1  -9   4 2492.85   93.69
   1  -9  -4 2464.55   95.79
   1  -9  -4 2623.34   98.59
  -1  -9   4 2487.75   93.39
   1  -9  -4 2539.35   96.49
  -1   9   4 2281.07   96.39
   1   9  -4 2443.36   96.59
  -1   9   4 2413.86   96.49
   0  -9  -4  514.65   25.20
   0  -9  -4  500.65   22.30
   0  -9   4  475.15   20.50
   0  -9  -4  469.85   23.10
   0   9  -4  471.55   23.50
   0   9   4  436.66   23.70
   1  -9   4  867.91   37.60
  -1  -9  -4  901.91   38.50
  -1  -9  -4  944.41   40.70
  -1  -9  -4  896.61   37.30
  -1   9  -4  864.41   38.70
   1   9   4  916.41   38.30
   1   9   4  899.11   40.00
  -2  -9  -4   11.70    6.20
   2  -9   4   14.80   11.20
  -2  -9  -4    9.20    7.60
   2   9   4    2.80    7.80
   2   9   4   30.00    7.30
  -2   9  -4    8.30    7.60
  -3  -9  -4  241.98   18.50
  -3  -9  -4  223.48   15.50
   3   9   4  239.98   15.20
  -3   9  -4  237.28   16.50
   3   9   4  235.18   16.60
  -4  -9  -4  428.26   27.00
  -4  -9  -4  435.16   23.00
  -4   9  -4  411.06   24.30
   4   9   4  427.76   22.20
   4   9   4  405.66   24.00
  -5  -9  -4    2.80   14.90
  -5  -9  -4   18.70    9.10
   5   9   4    2.80   10.60
   5   9   4   33.60    9.80
  -6  -9  -4  155.08   26.90
  -6  -9  -4  155.88   20.20
   6   9   4  172.98   27.70
   6   9   4  196.28   19.50
  -7  -9  -4  693.43   40.40
   7   9   4  803.72   43.30
   7   9   4  698.93   40.20
  -8  -9  -4  167.98   22.20
   8   9   4  128.19   19.90
  -9  -9  -4  317.67   33.00
   9   9   4  300.87   30.00
 -10  -9  -4  -33.20   24.20
  10   9   4   28.50   19.10
  10   9   4   -2.00   28.20
 -11 -10   4   15.60   15.60
  11 -10  -4    8.70   17.60
 -11  10   4   14.50   25.00
  10 -10  -4   80.59   17.50
 -10 -10   4   54.79   15.50
 -10  10   4   70.69   18.50
  10  10  -4   82.79   22.10
   9 -10  -4   70.29   16.80
  -9 -10   4   44.90   13.80
  -9  10   4   35.40   16.30
   9  10  -4   72.19   16.90
   8 -10  -4   19.90   15.20
  -8 -10   4    9.40   16.40
   8  10  -4   50.39   20.30
  -8  10   4   40.20   25.50
  -7 -10   4   38.90   14.10
  -7 -10   4   20.00    8.20
   7 -10  -4   18.90    8.90
  -7  10   4   31.30   14.10
   7  10  -4   29.80    9.60
  -7  10   4   20.80    8.20
   6 -10  -4   15.90    8.00
  -6 -10   4    6.90    7.40
  -6 -10   4   -7.60    7.60
  -6  10   4   27.40    7.80
   6  10  -4   16.00    7.90
  -5 -10   4  137.79   12.40
  -5 -10   4  156.98   11.80
   5 -10  -4  149.19   13.50
  -5  10   4  133.09   13.70
  -5  10   4  136.89   12.20
   5  10  -4  147.89   12.60
   4 -10  -4   87.39   13.30
  -4 -10   4   76.99   11.00
   4 -10  -4   85.79   11.00
  -4 -10   4   87.89    8.20
  -4  10   4   96.59   10.50
   4  10  -4   68.59   10.40
  -4  10   4  105.79    9.80
  -3 -10   4   64.99    8.20
   3 -10  -4   52.49   11.90
  -3 -10   4   60.89    6.10
   3 -10  -4   59.29    8.50
  -3 -10   4   56.39    6.80
  -3  10   4   45.10    7.60
  -3  10   4   64.19   10.90
   3  10  -4   76.29   10.00
   2 -10  -4  491.35   24.10
   2 -10  -4  519.95   27.50
  -2 -10   4  531.35   21.40
  -2 -10   4  523.15   21.30
  -2  10   4  520.85   24.00
  -2  10   4  479.95   25.10
   2  10  -4  567.64   25.10
  -1 -10   4 1661.23   64.49
   1 -10  -4 1678.03   66.59
   1 -10  -4 1762.32   67.49
  -1 -10   4 1719.03   64.39
   1 -10  -4 1618.84   69.09
  -1  10   4 1628.84   66.59
  -1  10   4 1606.94   67.39
   1  10  -4 1731.63   67.49
   0 -10  -4   -2.60    6.10
   0 -10   4    7.40    5.50
   0 -10  -4    0.70    6.20
   0 -10  -4    4.00    7.90
   0  10   4   13.30    7.40
   0  10  -4   -4.40    6.90
  -1 -10  -4   35.90    9.00
   1 -10   4   21.40    8.10
  -1 -10  -4   26.40    6.60
  -1 -10  -4   20.20    7.10
   1  10   4   30.60    7.20
  -1  10  -4   22.20    7.80
   1  10   4   36.30    9.70
  -2 -10  -4    8.90    5.80
  -2 -10  -4   12.60    7.10
  -2 -10  -4   24.10    8.30
   2  10   4    8.20    7.20
  -2  10  -4    1.70    7.80
   2  10   4   -2.90    8.10
  -3 -10  -4   23.40    7.40
  -3 -10  -4   19.10   10.20
   3  10   4   38.20    7.70
   3  10   4   39.40    9.70
  -3  10  -4   23.50    8.70
  -4 -10  -4   12.20   13.00
  -4 -10  -4    0.30    8.40
  -4  10  -4   -5.50    7.90
   4  10   4   19.20    8.90
   4  10   4    2.90    8.30
  -5 -10  -4    8.80   16.90
  -5 -10  -4    2.70    9.50
   5  10   4   52.79   10.70
  -5  10  -4   40.50   11.60
   5  10   4   24.90   11.40
  -6 -10  -4   14.50   16.50
   6  10   4   22.50   13.20
   6  10   4    9.70   16.90
  -7 -10  -4   31.70   16.70
   7  10   4   18.60   16.20
  -8 -10  -4   -0.20   16.60
   8  10   4  -17.20   15.20
  -9 -10  -4   65.79   21.60
   9  10   4   62.19   19.70
   9  10   4   70.79   21.80
  11 -11  -4  151.18   23.00
 -11 -11   4  128.49   20.90
 -10 -11   4    0.90   15.30
  10 -11  -4   12.50   15.90
 -10  11   4   66.99   21.60
  10  11  -4   26.20   22.20
   9 -11  -4  187.18   24.00
  -9 -11   4  146.99   22.00
  -9  11   4  144.69   19.40
   9  11  -4  163.38   21.50
   8 -11  -4  913.81   45.40
  -8 -11   4  903.51   43.90
   8  11  -4  886.61   46.80
  -8  11   4  884.91   44.70
  -7 -11   4  188.58   25.40
  -7 -11   4  223.78   16.60
   7 -11  -4  241.08   19.10
  -7  11   4  253.97   29.10
   7  11  -4  232.98   17.50
  -7  11   4  225.68   16.80
   6 -11  -4    8.80    9.30
  -6 -11   4   -7.80   10.20
  -6 -11   4   36.90    7.70
  -6  11   4   34.10   12.30
  -6  11   4   10.60    7.40
   6  11  -4   12.70    9.20
   5 -11  -4    5.10    7.20
  -5 -11   4   10.70    7.10
   5  11  -4   24.50    7.80
  -5  11   4    3.90    7.20
  -5  11   4   10.40    8.60
   4 -11  -4   21.10    8.70
  -4 -11   4   39.50    8.20
   4 -11  -4   41.90   12.50
  -4 -11   4   28.10    5.80
   4  11  -4   26.70    7.10
  -4  11   4   32.20    7.30
  -3 -11   4 1612.64   67.79
   3 -11  -4 1796.52   73.69
  -3 -11   4 1782.92   67.09
  -3 -11   4 1773.22   67.09
   3 -11  -4 1694.43   69.19
   3  11  -4 1771.72   70.29
  -3  11   4 1638.44   69.59
  -3  11   4 1742.63   68.79
  -2 -11   4   23.70    4.00
   2 -11  -4   26.60    9.10
  -2 -11   4   26.60    4.80
  -2 -11   4   51.29    8.30
   2 -11  -4   29.50    7.20
  -2  11   4   25.60    7.10
   2  11  -4   29.70    7.70
  -2  11   4   28.70    8.90
   1 -11  -4 1248.18   53.39
  -1 -11   4 1236.98   48.40
   1 -11  -4 1284.57   51.49
  -1 -11   4 1264.27   48.40
   1 -11  -4 1219.78   50.39
  -1 -11   4 1119.79   49.60
  -1  11   4 1246.68   50.29
   1  11  -4 1235.18   51.59
   0 -11  -4    6.00    7.00
   0 -11   4    3.60    6.30
   0 -11  -4   11.70    6.90
   0 -11  -4   -7.70    6.20
   0 -11   4    5.10    4.80
   0  11  -4    2.70    5.90
   0  11   4    2.90    8.10
   0  11   4    8.00    6.10
  -1 -11  -4  127.89   14.90
  -1 -11  -4  142.19   12.60
  -1 -11  -4  152.78   11.40
   1  11   4  153.08   14.30
  -1  11  -4  174.08   13.50
   1  11   4  135.89   12.20
  -2 -11  -4  248.68   15.80
  -2 -11  -4  257.57   18.60
  -2 -11  -4  238.28   14.20
   2  11   4  211.48   18.10
  -2  11  -4  228.08   16.40
   2  11   4  260.27   15.90
  -3 -11  -4  367.16   20.90
  -3 -11  -4  338.37   25.10
  -3  11  -4  372.16   21.90
   3  11   4  402.56   21.20
   3  11   4  362.06   22.10
  -4 -11  -4  511.85   27.40
  -4 -11  -4  540.25   33.80
  -4  11  -4  515.25   28.20
   4  11   4  548.05   28.50
   4  11   4  510.85   27.30
  -5 -11  -4    5.70   18.20
  -5 -11  -4   -4.10    9.80
   5  11   4   -1.70   11.70
   5  11   4    6.20   11.60
  -5  11  -4   24.50   11.40
  -6 -11  -4   17.10   15.90
   6  11   4   12.70   16.00
  -7 -11  -4  719.13   40.90
   7  11   4  746.53   41.50
  -8 -11  -4   18.70   17.50
   8  11   4   51.09   17.90
   8  11   4   60.89   21.90
  -9 -11  -4   94.29   33.40
   9  11   4   83.49   25.30
   9  11   4   52.79   20.80
 -11 -12   4   39.80   18.00
  11 -12  -4   30.30   19.40
  10 -12  -4   13.10   17.80
 -10 -12   4    1.60   15.70
  10  12  -4   24.60   22.80
  -9 -12   4   17.70   14.80
   9 -12  -4   36.40   16.30
   9  12  -4   17.10   19.70
  -9  12   4   23.10   17.60
   8 -12  -4  -11.80   14.10
  -8 -12   4   22.40   13.60
   8  12  -4    1.60   15.00
  -8  12   4   13.20   16.10
   7 -12  -4  222.78   20.60
  -7 -12   4  148.89   23.10
  -7 -12   4  198.88   17.80
  -7  12   4  214.88   18.40
   7  12  -4  200.18   19.20
  -7  12   4  136.59   27.00
  -6 -12   4   16.70   15.90
  -6 -12   4   24.60    7.60
   6 -12  -4   20.80    8.80
  -6  12   4   30.80    9.20
  -6  12   4   48.00   14.50
   6  12  -4    7.30    9.10
   5 -12  -4  115.69   19.40
  -5 -12   4  100.99   11.90
   5 -12  -4   89.59   11.70
  -5 -12   4   98.39   12.20
   5  12  -4  106.29   12.70
  -5  12   4  111.59   11.90
  -5  12   4   94.29   15.50
   4 -12  -4  279.27   24.60
  -4 -12   4  266.77   15.70
  -4 -12   4  273.47   17.00
   4 -12  -4  286.27   17.30
  -4  12   4  305.47   17.10
   4  12  -4  315.77   17.80
   3 -12  -4    3.60    6.80
  -3 -12   4    1.50    4.30
   3 -12  -4    0.80   10.60
   3  12  -4    3.30    7.30
  -3  12   4   12.20    7.10
   2 -12  -4 1081.49   45.60
  -2 -12   4 1122.99   43.10
  -2 -12   4 1080.99   44.80
   2 -12  -4 1060.39   49.20
  -2 -12   4 1003.90   43.00
   2  12  -4 1103.99   46.60
  -2  12   4 1071.99   46.10
  -2  12   4 1155.48   45.50
  -1 -12   4  154.58   12.00
   1 -12  -4  152.18   13.70
   1 -12  -4  177.68   13.40
  -1 -12   4  192.68   10.50
   1 -12  -4  174.48   16.70
  -1 -12   4  187.78   15.60
  -1  12   4  178.88   13.00
  -1  12   4  184.88   15.00
   1  12  -4  173.28   12.60
   0 -12  -4  131.29   12.30
   0 -12  -4  130.99   14.90
   0 -12   4  138.49   10.70
   0 -12  -4  139.79   11.80
   0  12   4  130.29   11.90
   0  12  -4  142.39   13.40
   0  12   4  163.18   13.70
  -1 -12  -4  549.54   24.50
  -1 -12  -4  489.45   28.60
  -1 -12  -4  551.24   25.80
   1  12   4  499.25   26.50
   1  12   4  537.45   25.00
  -1  12  -4  506.45   25.80
  -2 -12  -4   60.49   12.50
  -2 -12  -4   38.20    8.30
  -2 -12  -4   34.80    8.90
   2  12   4   46.90   11.00
   2  12   4   71.19    9.40
  -2  12  -4   59.59   10.40
  -3 -12  -4   -4.80   12.40
  -3 -12  -4   30.80    8.40
  -3 -12  -4   10.30    6.50
   3  12   4   -1.20    9.00
  -3  12  -4   19.70    9.40
   3  12   4   22.00   10.20
  -4 -12  -4  237.28   17.70
  -4 -12  -4  192.68   25.90
   4  12   4  203.18   18.60
  -4  12  -4  255.87   20.10
  -5 -12  -4   94.29   24.50
  -5 -12  -4  149.39   43.90
   5  12   4  100.59   22.90
  -6 -12  -4   20.30   16.30
   6  12   4   45.90   17.50
  -7 -12  -4   36.20   17.30
   7  12   4   29.50   19.40
   7  12   4   33.70   18.00
  -8 -12  -4  374.26   31.20
   8  12   4  346.57   29.90
   8  12   4  298.07   36.10
  -9 -12  -4   36.50   21.50
  -9 -12  -4    1.00   17.40
 -11 -13   4   43.70   19.60
  11 -13  -4   76.89   21.70
 -10 -13   4  132.79   20.30
  10 -13  -4  141.29   23.20
   9 -13  -4  198.28   26.90
  -9 -13   4  258.97   25.80
   9  13  -4  259.07   31.10
   8 -13  -4   36.50   15.80
  -8 -13   4   16.90   13.30
   8  13  -4   43.40   16.10
  -8  13   4   49.10   17.80
  -7 -13   4   34.90   15.80
   7 -13  -4   34.70   18.80
   7  13  -4   21.80   17.20
  -6 -13   4   -5.40   14.50
  -6 -13   4   33.60    8.70
   6 -13  -4   20.40   27.10
   6 -13  -4   38.60   10.50
   6  13  -4   33.00   10.60
  -6  13   4   50.59   10.80
   5 -13  -4  657.13   41.90
  -5 -13   4  561.14   28.40
  -5 -13   4  624.04   30.40
   5 -13  -4  576.34   30.00
   5  13  -4  612.74   30.70
   4 -13  -4  148.89   24.30
   4 -13  -4  117.19   13.90
  -4 -13   4  113.29   12.40
  -4 -13   4  148.99   13.20
   4  13  -4  116.49   13.80
  -4  13   4  106.29   12.50
  -3 -13   4   44.20    6.70
  -3 -13   4   58.49    9.80
   3 -13  -4   22.20   13.60
   3 -13  -4   52.69    9.40
  -3  13   4   48.00   11.50
   3  13  -4   64.99    9.50
  -3  13   4   82.79   10.80
  -2 -13   4  107.99   14.00
   2 -13  -4   45.50    9.00
  -2 -13   4   65.99    7.80
  -2  13   4   68.69   10.40
  -2  13   4   57.49    8.80
   2  13  -4   58.79    9.30
  -1 -13   4  224.78   13.10
   1 -13  -4  198.18   15.60
  -1 -13   4  214.88   16.60
   1 -13  -4  235.48   15.00
  -1  13   4  243.18   15.00
  -1  13   4  217.78   16.60
   1  13  -4  228.78   15.70
   0 -13   4   10.70    6.60
   0 -13  -4   -0.10    7.20
   0 -13  -4   13.80    6.90
   0  13   4   12.70    8.40
   0  13   4   23.10    8.00
   0  13  -4   20.60    6.20
   1 -13   4  850.11   39.10
  -1 -13  -4  914.41   42.80
  -1 -13  -4  868.11   38.70
  -1 -13  -4  887.31   37.80
   1  13   4  864.01   39.90
  -1  13  -4  877.01   40.00
  -2 -13  -4  253.27   16.90
  -2 -13  -4  244.48   23.80
  -2 -13  -4  245.58   15.70
   2  13   4  242.48   19.90
   2  13   4  279.07   17.60
  -2  13  -4  289.17   18.40
  -3 -13  -4  276.17   18.40
  -3 -13  -4  243.88   25.40
  -3 -13  -4  256.97   16.70
  -3  13  -4  266.57   20.00
   3  13   4  294.67   21.40
  -4 -13  -4    1.50   19.00
  -4 -13  -4    0.00    9.60
  -4 -13  -4   16.70    7.70
  -4  13  -4   15.90   11.00
   4  13   4    9.70   11.30
  -5 -13  -4  342.67   26.40
   5  13   4  327.47   31.80
  -5  13  -4  339.77   30.90
   5  13   4  288.67   27.20
  -6 -13  -4   -5.90   14.50
   6  13   4   -3.00   18.10
   6  13   4  -26.90   14.10
  -7 -13  -4   19.60   14.70
  -7 -13  -4   14.40   16.80
   7  13   4  -27.80   18.70
   7  13   4   -4.40   15.50
  -8 -13  -4   82.09   20.30
  -8 -13  -4   59.29   18.60
   8  13   4   59.59   24.20
  -9 -13  -4   41.90   22.10
  -9 -13  -4   76.09   21.90
   9  13   4   80.79   24.10
  10  14  -4   32.30   26.80
  -9 -14   4    5.50   14.70
   9 -14  -4   19.60   16.60
   9  14  -4  -26.10   19.40
  -8 -14   4   75.29   15.20
   8 -14  -4   84.69   18.70
   8  14  -4   98.59   18.00
   7 -14  -4   -6.80   13.70
  -7 -14   4   13.60   13.70
   7  14  -4   13.50   15.80
  -7  14   4   15.10   16.40
   6 -14  -4   42.00   14.70
  -6 -14   4   29.80   10.90
  -6 -14   4   18.80   18.30
  -6  14   4   28.10   12.00
  -5 -14   4   -1.10   12.20
   5 -14  -4    3.80    9.50
   5 -14  -4   -2.80   21.80
  -5  14   4   14.70   10.50
   5  14  -4    5.30    9.40
   4 -14  -4  225.98   16.80
  -4 -14   4  195.88   16.70
   4 -14  -4  188.28   29.40
  -4 -14   4  193.18   16.60
   4  14  -4  234.28   17.40
  -4  14   4  221.78   16.80
  -3 -14   4  415.96   20.20
   3 -14  -4  394.16   30.10
   3 -14  -4  429.16   22.90
  -3 -14   4  407.36   22.30
  -3  14   4  425.26   25.00
   3  14  -4  394.06   23.20
  -3  14   4  366.76   21.60
   2 -14  -4  632.34   37.10
  -2 -14   4  634.04   28.90
   2 -14  -4  659.03   31.20
  -2 -14   4  700.93   30.50
  -2  14   4  673.23   31.00
  -2  14   4  679.83   32.00
   2  14  -4  699.63   32.70
   1 -14  -4  166.28   13.80
   1 -14  -4  165.58   20.40
  -1 -14   4  177.38   16.30
   1 -14  -4  201.78   14.00
  -1 -14   4  189.98   13.00
  -1  14   4  155.18   14.30
  -1  14   4  175.48   15.30
   1  14  -4  162.78   15.30
   0 -14  -4   32.90    7.30
   0 -14  -4   27.40    8.30
   0 -14  -4   29.00   11.50
   0 -14   4   43.40    8.90
   0  14   4   26.20    9.90
   0  14  -4   30.10    8.10
   0  14   4   29.60    9.60
  -1 -14  -4  323.47   18.60
  -1 -14  -4  330.37   25.60
  -1 -14  -4  357.16   20.10
  -1  14  -4  334.37   20.50
   1  14   4  334.77   21.40
   1  14   4  272.47   20.10
  -2 -14  -4  401.56   22.90
  -2 -14  -4  363.06   21.00
  -2 -14  -4  421.56   29.00
   2  14   4  403.26   25.10
  -2  14  -4  403.96   24.50
  -3 -14  -4   -3.70    8.70
  -3 -14  -4    8.10    7.80
  -3 -14  -4  -28.60   16.30
  -3  14  -4    1.60    9.00
   3  14   4   -0.70    9.80
  -4 -14  -4  169.98   15.70
  -4 -14  -4  163.28   23.00
  -4  14  -4  170.38   22.60
   4  14   4  148.19   32.60
  -5 -14  -4  525.15   31.80
  -5 -14  -4  561.54   33.00
   5  14   4  557.94   38.20
  -5  14  -4  565.94   37.20
  -6 -14  -4   25.20   15.80
  -6 -14  -4   11.60   15.00
   6  14   4    1.30   17.60
  -7 -14  -4   21.20   16.90
  -7 -14  -4  -14.80   15.90
   7  14   4   15.90   18.30
  -8 -14  -4   73.79   21.00
  -8 -14  -4   69.09   19.90
   8  14   4   51.29   22.40
 -10 -15   4  392.46   34.90
  10  15  -4  524.85   48.80
   9 -15  -4   70.79   20.50
  -9 -15   4   62.69   18.70
   9  15  -4  110.09   23.80
  -8 -15   4   21.00   14.20
   8 -15  -4    5.80   16.80
   8  15  -4  -10.10   16.70
   7 -15  -4   -7.90   15.70
  -7 -15   4    4.60   13.50
   7  15  -4   18.70   15.20
   6 -15  -4  282.07   27.80
  -6 -15   4  254.77   25.90
   6  15  -4  260.77   24.80
   5 -15  -4 1163.18   52.49
   5 -15  -4 1238.48   75.19
  -5 -15   4 1162.28   50.59
   4 -15  -4  266.07   32.00
   4 -15  -4  282.17   19.70
  -4 -15   4  224.98   20.50
  -4 -15   4  274.77   19.40
   4  15  -4  311.57   20.90
  -3 -15   4  215.68   17.50
   3 -15  -4  178.98   15.70
  -3 -15   4  152.68   14.80
   3 -15  -4  206.18   26.90
  -3  15   4  162.18   20.20
   3  15  -4  152.88   15.60
  -3  15   4  116.89   14.00
   2 -15  -4  248.78   25.90
  -2 -15   4  204.08   17.70
  -2 -15   4  206.18   15.40
   2 -15  -4  224.88   16.70
   2  15  -4  199.68   17.40
  -2  15   4  156.08   18.80
  -2  15   4  229.18   18.40
  -1 -15   4   52.49   10.10
   1 -15  -4   75.69   15.60
   1 -15  -4   75.19   10.20
  -1  15   4   69.79   10.90
   1  15  -4   70.69   11.30
   0 -15   4   55.59   10.60
   0 -15  -4   85.09   15.90
   0 -15  -4   62.89   10.20
   0 -15  -4   70.29   10.30
   0  15  -4   69.99   11.80
   0  15   4  105.19   12.80
  -1 -15  -4  149.09   13.80
  -1 -15  -4  133.99   18.50
  -1 -15  -4  124.49   14.50
   1 -15   4  168.98   19.80
   1  15   4  149.79   15.90
  -1  15  -4  135.59   15.70
  -2 -15  -4  426.16   24.20
  -2 -15  -4  351.66   32.60
  -2 -15  -4  384.46   22.30
   2 -15   4  442.46   31.30
  -2  15  -4  412.56   25.50
   2  15   4  456.15   26.50
  -3 -15  -4  222.08   34.80
  -3 -15  -4  299.67   18.30
   3  15   4  188.28   24.80
  -4 -15  -4  459.05   30.40
  -4 -15  -4  417.86   34.70
  -4  15  -4  449.16   32.40
   4  15   4  419.66   32.60
  -5 -15  -4  679.83   37.90
  -5 -15  -4  732.43   38.90
   5  15   4  687.23   43.30
  -5  15  -4  726.23   42.30
  -6 -15  -4  -13.90   14.90
  -6 -15  -4   25.80   16.50
   6  15   4   11.50   18.70
  -7 -15  -4   66.79   18.80
  -7 -15  -4   62.79   18.40
   7  15   4   56.09   21.50
  -8 -15  -4    2.20   19.60
  -8 -15  -4   -1.40   22.30
   8  15   4   27.90   29.70
  10 -16  -4   11.40   21.60
 -10 -16   4    4.50   18.60
  10  16  -4  -59.29   32.10
   9 -16  -4   23.40   21.10
  -9 -16   4   11.60   20.90
   8 -16  -4    2.00   18.30
  -8 -16   4   18.40   16.80
   8  16  -4   26.00   17.80
   7 -16  -4   -4.80   16.00
  -7 -16   4  -10.00   15.00
   7  16  -4    4.30   15.90
   6 -16  -4  397.66   30.90
  -6 -16   4  417.66   29.20
   6  16  -4  430.46   30.10
   5 -16  -4  481.65   37.40
   5  16  -4  544.35   33.70
   4 -16  -4 1182.08   79.79
   4 -16  -4 1057.29   49.10
  -4 -16   4 1096.89   48.00
   3 -16  -4  102.99   23.20
   3 -16  -4  102.29   13.90
   3  16  -4   99.29   15.10
  -3  16   4   72.59   15.20
   2 -16  -4    0.40    9.30
   2 -16  -4   17.50   17.60
  -2 -16   4   34.80   10.40
  -2  16   4   22.40   11.20
   2  16  -4   -2.60    8.30
  -1 -16   4   21.60   10.70
   1 -16  -4    5.70   16.40
   1 -16  -4   12.90    9.30
  -1  16   4   20.90   10.30
   1  16  -4   -7.80    8.80
   0 -16   4   27.50   13.30
   0 -16  -4   26.30   10.00
   0 -16  -4   17.30   17.20
   0 -16  -4   40.00    9.90
   0  16   4   16.70   11.10
   0  16  -4   14.80    9.80
  -1 -16  -4  529.15   41.20
   1 -16   4  613.54   36.30
  -1 -16  -4  605.74   29.80
  -1 -16  -4  595.54   31.40
  -1  16  -4  594.54   32.60
   1  16   4  669.83   32.60
   2 -16   4   45.90   21.80
  -2 -16  -4   69.39   10.90
  -2 -16  -4   63.89   34.30
   2  16   4   97.99   15.30
  -3 -16  -4  138.19   18.20
  -3 -16  -4  146.59   18.30
  -3  16  -4  153.58   21.80
   3  16   4  117.59   21.00
  -4 -16  -4  400.76   27.60
  -4 -16  -4  336.17   27.20
  -4  16  -4  327.87   29.40
   4  16   4  358.36   30.10
  -5 -16  -4  101.69   17.90
  -5 -16  -4   78.29   17.80
  -5  16  -4  120.59   21.40
   5  16   4   97.79   21.00
  -6 -16  -4   -4.60   15.40
  -6 -16  -4    3.90   16.90
   6  16   4   14.20   18.20
  -7 -16  -4   -8.90   17.00
  -7 -16  -4   36.50   21.50
   7  16   4    3.30   22.10
  -8 -16  -4   44.60   19.00
   8  16   4   24.00   22.40
   9 -17  -4  403.06   37.80
  -9 -17   4  397.96   35.50
   9  17  -4  458.85   42.90
   8 -17  -4   12.10   20.50
  -8 -17   4   22.90   17.70
   8  17  -4   24.90   19.70
  -7 -17   4  185.98   20.60
   7 -17  -4  201.78   23.50
   7  17  -4  189.58   23.10
   6 -17  -4  219.78   27.70
  -6 -17   4  237.08   26.70
   6  17  -4  251.97   25.10
   5 -17  -4   52.39   17.10
  -5 -17   4   61.29   18.70
   5  17  -4   66.09   17.20
   4 -17  -4  159.08   27.00
   4  17  -4  200.08   23.80
  -3 -17   4   66.79   12.60
   3 -17  -4   51.39   12.10
   3  17  -4   56.19   17.80
  -3  17   4   29.90   15.40
   2 -17  -4   79.89   27.90
   2 -17  -4  137.99   16.90
  -2  17   4   80.99   13.90
   1 -17  -4  546.65   43.30
   1 -17  -4  607.44   30.60
  -1  17   4  589.24   31.00
   0 -17  -4   13.10   25.20
   0 -17  -4   48.10   11.20
   0  17   4   -1.20   10.30
  -1 -17  -4  280.27   21.00
  -1 -17  -4  321.47   26.40
  -1  17  -4  327.17   30.20
  -2 -17  -4   11.30   21.10
  -2 -17  -4   19.30   13.80
  -2  17  -4   -1.30   14.50
   2  17   4   17.60   16.50
  -3 -17  -4   19.30   15.40
  -3 -17  -4   -0.60   12.40
   3  17   4    4.80   16.20
  -3  17  -4  -10.80   15.00
  -4 -17  -4   96.09   18.10
  -4 -17  -4   13.10   15.20
  -4  17  -4   47.40   18.30
   4  17   4   78.39   19.50
  -5 -17  -4  139.89   18.40
  -5 -17  -4  131.19   21.00
   5  17   4  120.99   21.40
  -5  17  -4  158.78   23.70
  -6 -17  -4  373.16   28.70
   6  17   4  343.77   34.70
  -9 -18   4   13.90   20.40
   9 -18  -4   65.79   26.40
   9  18  -4   10.10   30.10
   8 -18  -4   25.40   29.00
  -8 -18   4   20.20   35.90
   8  18  -4   59.59   31.00
  -7 -18   4   -9.40   17.60
   7 -18  -4  -20.30   20.20
   7  18  -4    0.80   18.00
   6 -18  -4   -4.00   19.40
  -6 -18   4   13.70   17.90
   6  18  -4   -7.00   15.80
  -5 -18   4   91.09   19.40
   5 -18  -4   62.89   19.10
   5  18  -4   59.29   17.10
  -4 -18   4  448.56   34.90
   4 -18  -4  439.06   33.00
   4  18  -4  472.45   31.60
   3 -18  -4   -3.90   20.20
  -3 -18   4  -11.00   18.80
   3  18  -4    6.00   14.90
   2  18  -4   88.79   16.90
   1 -18  -4   42.40   15.00
   1  18  -4   37.00   14.90
   0 -18  -4  161.08   28.20
   0  18   4  174.98   22.60
   0  18  -4  153.38   23.10
  -1 -18  -4   67.89   21.60
  -1 -18  -4   70.39   15.40
   1  18   4   59.89   17.30
  -1  18  -4   58.49   17.10
  -2 -18  -4   33.50   17.40
  -2 -18  -4    5.50   12.60
  -2  18  -4   -7.10   15.60
   2  18   4    5.60   15.30
  -3 -18  -4  101.09   16.90
  -3 -18  -4  102.29   18.90
   3  18   4   94.49   20.60
  -3  18  -4   95.59   20.20
  -4 -18  -4  185.68   23.40
  -4  18  -4  182.58   27.30
   4  18   4  184.58   23.30
  -5 -18  -4   56.69   16.80
   5  18   4   68.99   18.30
  -5  18  -4   47.50   19.60
  -6 -18  -4  131.09   19.90
   6  18   4  137.69   23.90
  -7 -18  -4   91.69   20.40
   7  18   4  128.19   24.00
  -8 -19   4   42.30   21.00
   8 -19  -4   37.20   26.80
   8  19  -4   41.10   24.00
  -7 -19   4   57.59   37.40
   7 -19  -4    9.70   40.80
   7  19  -4   64.79   26.40
   6 -19  -4  157.98   25.60
  -6 -19   4  139.29   22.20
   6  19  -4  144.59   21.70
   5 -19  -4   73.29   23.30
  -5 -19   4   91.29   20.00
   5  19  -4   88.09   18.60
  -4 -19   4   -5.20   17.70
   4 -19  -4   -5.50   18.10
   4  19  -4   25.90   16.20
  -3 -19   4  -19.70   19.50
   3 -19  -4   57.19   19.00
   3  19  -4   -3.20   14.90
   2 -19  -4   32.00   19.00
  -2  19   4   10.10   19.80
   2  19  -4   10.20   15.60
   1 -19  -4  550.64   37.90
   1  19  -4  542.35   33.70
  -1  19   4  520.65   36.10
   0 -19  -4   -2.70   18.90
   0  19  -4    7.60   15.40
   0  19   4   -5.00   14.90
  -1 -19  -4   -7.00   13.30
   1  19   4   -4.20   14.80
  -1  19  -4   15.20   15.90
  -2 -19  -4   52.59   15.20
   2  19   4   25.00   17.40
  -2  19  -4   46.60   16.30
  -3 -19  -4   63.39   16.10
  -3  19  -4  101.89   19.50
   3  19   4   69.39   18.90
  -4 -19  -4    2.70   15.60
   4  19   4  -10.30   18.40
  -4  19  -4   11.60   19.50
  -5 -19  -4    4.30   16.70
  -5  19  -4   56.99   21.70
   5  19   4   34.40   20.40
  -6 -19  -4   17.60   24.30
   6  19   4   14.60   23.90
   7 -20  -4   17.80   27.60
  -7 -20   4   54.89   20.90
   6 -20  -4   12.00   27.70
   6  20  -4   23.00   19.60
   5 -20  -4  295.87   36.40
  -5 -20   4  395.46   34.00
   5  20  -4  362.56   31.10
   4 -20  -4  189.98   24.70
  -4 -20   4  248.78   26.10
   4  20  -4  194.18   27.50
   3 -20  -4  467.15   37.30
   3  20  -4  410.96   33.20
   2  20  -4   91.39   19.20
  -2  20   4  106.79   24.30
   1  20  -4   63.69   18.60
  -1  20   4   89.99   21.20
   0  20  -4  447.66   32.60
   0  20   4  424.26   33.20
  -1  20  -4   -6.30   14.90
   1  20   4    3.50   16.20
  -2 -20  -4    2.00   13.20
  -2  20  -4   15.20   16.40
   2  20   4    9.30   17.40
  -3 -20  -4   54.19   16.20
  -3  20  -4   58.99   18.60
   3  20   4   54.99   18.70
  -4 -20  -4   52.89   17.50
   4  20   4   77.39   19.40
  -4  20  -4   74.19   19.90
  -5 -20  -4  170.28   23.00
   5  20   4  141.09   29.50
   7  21  -4   32.60   22.40
   6  21  -4   28.60   27.60
   5  21  -4   36.90   19.10
   4  21  -4   -4.60   16.90
   3  21  -4   27.80   17.30
   2  21  -4   33.20   16.90
  -1  21   4  -18.10   21.60
   1  21  -4   19.50   16.20
   0  21  -4  106.79   19.30
   0  21   4  126.69   22.10
   1  21   4   64.29   21.10
  -1  21  -4   59.49   17.80
   2  21   4   32.90   19.90
  -2  21  -4   33.50   17.50
  -3 -21  -4   96.99   19.30
   3  21   4   93.29   21.40
  -3  21  -4   74.69   20.70
  -4 -21  -4   84.19   17.70
   4  21   4   83.99   38.50
  -5 -21  -4  137.09   21.20
   5  21   4  186.68   25.80
   6  22  -4   -3.50   21.10
   5  22  -4   98.69   29.80
   4  22  -4  188.68   28.80
   3  22  -4   38.50   18.30
   2  22  -4  317.07   29.30
  -1  22   4   56.89   25.20
   1  22  -4   76.59   18.90
   0  22  -4  205.88   26.20
   0  22   4  185.68   25.60
   1  22   4    9.60   19.20
  -1  22  -4   18.70   17.70
  -2  22  -4   -5.40   19.30
   2  22   4    2.70   20.50
  -3  22  -4  -21.30   26.10
   3  22   4   34.90   30.80
  -4 -22  -4   14.70   16.50
  -4  22  -4    2.60   21.70
   4  22   4   10.10   21.50
   5  23  -4   -1.80   19.20
   4  23  -4   74.39   35.00
   3  23  -4   14.80   18.70
   2  23  -4  191.38   23.40
   1  23  -4   63.69   20.80
   0  23   4   31.40   26.90
   0  23  -4    9.80   17.70
   1  23   4   29.90   25.40
  -1  23  -4   -9.30   17.90
   2  23   4    5.20   23.30
  -2  23  -4   -7.20   18.50
   3  23   4  361.76   37.40
  -3  23  -4  364.16   36.00
   3  24  -4  214.58   31.50
   2  24  -4  341.57   34.30
   1  24  -4   11.80   19.80
   0  24  -4   41.70   20.00
   1  24   4  -17.70   28.00
  -1  24  -4    8.20   19.40
  12   0  -5  -12.90   15.10
 -12   0   5   -8.30   15.70
  11   0  -5    5.00   13.60
 -11   0   5   -7.70   13.00
  10   0  -5   -2.10   12.10
 -10   0   5    0.50   12.50
  -9   0   5   12.90    9.30
  -9   0   5   19.30   14.90
   9   0  -5    5.80    8.30
  -8   0   5   14.20   10.20
  -8   0   5   -0.60    6.20
   8   0  -5    6.30    5.90
   7   0  -5    0.40    5.80
  -7   0   5   -1.90    6.60
  -7   0   5   -4.00    6.20
  -6   0   5   -4.00    5.80
  -6   0   5   21.70    7.30
   6   0  -5    0.40    5.40
  -5   0   5    7.00    5.90
   5   0  -5   -2.00    5.30
  -4   0   5    4.30    5.40
   4   0  -5   -3.20    4.30
  -4   0   5    5.40    4.60
   3   0  -5    1.90    3.60
   3   0  -5    6.60    5.50
  -3   0   5   -0.90    5.20
   3   0  -5    3.40    4.80
  -3   0   5    3.50    3.70
  -2   0   5    0.70    3.30
  -2   0   5   11.40    5.70
   2   0  -5    2.80    3.30
   2   0  -5    2.80    3.90
   2   0  -5    4.00    4.10
  -1   0   5   -1.80    5.60
   1   0  -5    2.40    4.00
   1   0  -5    2.90    6.10
  -1   0   5   -3.30    5.00
   1   0  -5   -2.30    3.00
   0   0  -5    0.40    4.00
   0   0  -5    3.40    4.50
   1   0   5   10.10    7.60
  -1   0  -5    0.50    5.10
  -2   0  -5   11.40    7.90
   2   0   5    0.90   10.50
   2   0   5   17.00   10.40
  -2   0  -5   15.80    7.90
  -3   0  -5   31.70    8.40
  -3   0  -5    6.90    5.70
   3   0   5   -9.70    8.30
   4   0   5  -11.40    8.70
  -4   0  -5    3.50    7.70
  -4   0  -5   -2.80    6.90
  -5   0  -5   26.20    9.00
  -5   0  -5   23.10   10.20
   5   0   5   -1.70    9.10
   6   0   5   20.50    9.60
  -6   0  -5   12.00   18.30
   7   0   5   -7.60   16.10
  -7   0  -5    4.20   15.00
   8   0   5   -1.90   16.50
   9   0   5   13.30   15.50
   9   0   5  -14.30   18.30
  10   0   5    6.30   21.00
  10   0   5  -12.60   19.80
 -12  -1   5   29.60   15.50
  12  -1  -5    5.60   14.50
 -12   1   5   31.10   16.60
  12   1  -5   28.80   19.60
 -11  -1   5   40.40   14.00
  11  -1  -5   61.69   14.20
  11   1  -5   50.29   14.30
 -11   1   5   44.10   15.00
 -10  -1   5  137.59   20.20
  10  -1  -5  109.89   16.60
  10   1  -5  141.89   18.00
 -10   1   5  149.79   20.70
   9  -1  -5 1341.17   56.49
  -9  -1   5 1315.17   56.49
  -9  -1   5 1304.57   62.19
  -9   1   5 1331.97   57.09
   9   1  -5 1306.47   55.69
  -9   1   5 1319.67   61.99
   8  -1  -5   10.60    7.00
  -8  -1   5   20.10    6.00
  -8  -1   5    0.70    9.10
  -8   1   5   34.00   10.40
  -8   1   5   13.30    7.70
   8   1  -5    7.90    6.20
  -7  -1   5  229.68   14.10
  -7  -1   5  238.08   16.10
   7  -1  -5  256.07   14.60
  -7   1   5  218.68   16.00
   7   1  -5  208.08   13.90
  -7   1   5  196.98   14.50
  -6  -1   5 1079.99   46.20
  -6  -1   5 1124.29   47.00
   6  -1  -5 1186.78   46.50
  -6   1   5 1139.99   47.60
  -6   1   5 1117.29   46.50
   6   1  -5 1143.49   46.00
   5  -1  -5 1028.40   41.70
  -5  -1   5 1009.30   42.50
  -5  -1   5 1030.30   42.20
   5   1  -5  999.80   41.30
  -5   1   5 1025.60   42.30
  -5   1   5 1058.19   42.60
  -4  -1   5   28.70    5.10
   4  -1  -5   27.90    5.70
  -4  -1   5   26.40    5.70
   4   1  -5   29.20    5.20
  -4   1   5   36.10    6.30
  -4   1   5   23.00    5.60
   3  -1  -5  466.15   19.50
   3  -1  -5  434.76   21.50
   3  -1  -5  456.55   21.20
  -3  -1   5  450.85   19.20
  -3  -1   5  426.46   20.10
   3   1  -5  460.85   19.90
   3   1  -5  485.35   23.40
  -3   1   5  464.95   20.00
   3   1  -5  438.46   18.80
  -3   1   5  449.76   20.10
   2  -1  -5    3.60    4.70
   2  -1  -5    6.10    3.60
  -2  -1   5    3.10    2.90
   2  -1  -5    5.40    5.10
   2   1  -5    1.60    3.30
  -2   1   5    0.30    3.30
  -2   1   5   -0.80    5.40
   2   1  -5    4.30    3.60
   2   1  -5    3.60    3.30
   1  -1  -5 7139.09  260.37
   1  -1  -5 7160.88  260.07
   1  -1  -5 6630.24  259.27
  -1  -1   5 7021.50  260.57
  -1   1   5 7163.28  260.87
   1   1  -5 6406.06  258.77
   1   1  -5 6784.32  259.07
   0  -1   5 1624.04   64.49
   0  -1  -5 1633.14   64.19
   0  -1  -5 1621.44   63.99
   0   1  -5 1641.54   64.59
   0   1  -5 1617.94   63.19
   0   1  -5 1682.13   63.29
   0   1   5 1619.54   65.59
   0   1   5 1667.13   63.89
   1  -1   5 3186.88  123.39
  -1  -1  -5 3136.49  122.69
   1   1   5 3240.88  124.39
  -1   1  -5 3207.38  121.99
   2  -1   5   81.29   12.90
  -2  -1  -5   73.99   10.80
   2  -1   5   51.79   12.80
  -2  -1  -5   86.79   10.60
   2   1   5   81.39   14.10
   2   1   5   78.69   10.50
  -2   1  -5   70.39   10.00
  -3  -1  -5   80.29    9.80
  -3  -1  -5   80.19   11.80
   3  -1   5   96.69   12.80
  -3   1  -5  113.79    9.80
   3   1   5   64.79   10.90
  -3   1  -5  109.69   13.40
  -4  -1  -5  -10.40    6.50
  -4  -1  -5   24.70    7.90
   4  -1   5    9.60    9.00
   4   1   5   26.60    9.40
  -4   1  -5    5.30    6.80
   5  -1   5  777.02   36.90
  -5  -1  -5  769.12   37.70
  -5  -1  -5  798.82   35.30
  -5   1  -5  747.43   37.00
  -5   1  -5  791.92   35.20
   5   1   5  783.02   36.20
  -6  -1  -5  925.01   47.20
  -6  -1  -5 1059.99   42.50
   6  -1   5  963.60   43.60
   6   1   5  975.60   43.40
  -6   1  -5  782.02   51.59
   7  -1   5  181.58   24.00
   8  -1   5  -24.00   16.30
  -8  -1  -5    2.30   20.90
   8   1   5   -4.30   13.10
   8   1   5    4.70   15.60
   9  -1   5   38.20   20.40
   9  -1   5   45.60   16.30
   9   1   5   49.30   16.50
   9   1   5   36.40   19.70
  10  -1   5   27.50   19.90
  10  -1   5   24.70   22.90
  10   1   5   -0.70   23.60
  10   1   5    8.30   25.10
 -12  -2   5   20.50   15.80
  12  -2  -5    9.10   14.70
  12   2  -5   13.60   15.80
 -12   2   5   12.90   16.50
  11  -2  -5    1.00   14.00
 -11  -2   5   17.30   14.40
  11   2  -5  -13.60   12.70
 -11   2   5   10.70   14.90
 -10  -2   5  453.75   28.60
  10  -2  -5  454.95   29.00
  10   2  -5  463.95   26.80
 -10   2   5  469.85   29.70
   9  -2  -5   -9.70    9.20
  -9  -2   5   12.70   16.10
  -9  -2   5   20.10   10.90
  -9   2   5  -14.10   15.60
  -9   2   5   -2.10    8.90
   9   2  -5   16.10    8.70
  -8  -2   5  311.57   22.20
   8  -2  -5  304.47   18.20
  -8  -2   5  326.67   18.20
   8   2  -5  304.77   18.00
  -8   2   5  342.47   23.20
  -8   2   5  305.37   19.10
   7  -2  -5   17.10    6.10
  -7  -2   5    5.10    7.30
  -7  -2   5   13.30    6.60
  -7   2   5    8.40    8.10
  -7   2   5   10.70    7.30
   7   2  -5   11.20    6.00
  -6  -2   5  217.28   14.20
   6  -2  -5  217.18   13.60
  -6  -2   5  203.68   13.40
   6   2  -5  218.98   12.70
  -6   2   5  221.58   14.70
  -6   2   5  226.38   14.20
   5  -2  -5  676.73   29.10
  -5  -2   5  650.33   28.90
  -5  -2   5  678.73   29.10
  -5   2   5  687.83   30.00
  -4  -2   5   97.89    7.80
  -4  -2   5  100.99    9.40
   4  -2  -5  101.19    8.90
  -4   2   5  106.39   10.20
  -4   2   5   98.79    9.20
   4   2  -5   87.39   11.20
   4   2  -5  107.99    7.60
  -3  -2   5 3250.47  124.19
  -3  -2   5 3231.58  124.49
   3  -2  -5 3256.77  124.59
   3  -2  -5 3410.46  126.49
   3   2  -5 3171.98  123.69
  -3   2   5 3157.48  125.09
  -3   2   5 3353.76  125.19
   3   2  -5 3370.26  123.89
   3   2  -5 3303.57  123.69
  -2  -2   5   40.60    4.50
   2  -2  -5   36.80    6.60
   2  -2  -5   49.00    7.10
   2  -2  -5   41.70    5.90
  -2   2   5   51.39    7.00
   2   2  -5   37.80    2.90
  -2   2   5   36.00    5.40
   2   2  -5   44.40    2.70
   1  -2  -5 1875.51   73.39
  -1  -2   5 1867.01   73.89
   1  -2  -5 1930.11   74.59
   1  -2  -5 1881.41   74.39
  -1   2   5 1879.51   74.19
   1   2  -5 2022.60   72.69
   1   2  -5 1884.91   72.09
   1   2  -5 1901.91   72.19
  -1   2   5 1984.90   76.49
   0  -2  -5 3083.09  119.19
   0  -2   5 3067.39  118.89
   0  -2  -5 3199.98  119.59
   0  -2  -5 3011.50  117.99
   0   2   5 3095.99  118.79
   0   2   5 3176.38  121.19
   0   2  -5 3180.58  119.49
   0   2  -5 3067.39  117.59
  -1  -2  -5  307.37   17.30
  -1  -2  -5  311.97   18.10
   1   2   5  349.17   20.90
  -1   2  -5  342.67   17.80
   1   2   5  338.47   20.00
  -1   2  -5  356.76   15.80
   1   2   5  347.57   16.90
  -2  -2  -5  161.48   13.30
   2  -2   5  162.68   16.30
  -2  -2  -5  191.78   13.00
   2   2   5  165.68   14.10
  -2   2  -5  195.18   12.30
   2   2   5  150.78   21.10
   3  -2   5  153.98   25.10
  -3  -2  -5  192.38   13.60
   3  -2   5  177.58   18.40
  -3  -2  -5  179.88   14.00
   3   2   5  158.18   15.10
  -3   2  -5  181.78   13.00
  -3   2  -5  210.08   16.80
  -4  -2  -5    0.20    7.40
  -4  -2  -5   23.20    7.70
  -4   2  -5    5.40    6.90
   4   2   5   -1.40    8.20
  -4   2  -5   34.90   10.20
  -5  -2  -5  719.53   30.60
   5  -2   5  663.23   31.90
  -5   2  -5  553.84   30.80
   5   2   5  666.53   31.30
  -5   2  -5  602.64   31.30
  -6  -2  -5  206.98   24.50
   6  -2   5  241.18   19.50
  -6  -2  -5  251.77   18.60
   6   2   5  207.58   18.10
   7  -2   5   68.59   16.30
  -7  -2  -5   56.89   15.40
   7   2   5   50.69   17.40
  -8  -2  -5   60.79   20.00
   8  -2   5   16.90   18.40
   8   2   5   16.60   15.30
   8   2   5   22.20   16.50
   9  -2   5  256.07   31.90
   9   2   5  239.48   29.60
   9   2   5  291.77   29.80
  10  -2   5   25.20   23.70
  10  -2   5  -32.60   18.80
  10   2   5  -18.80   23.50
  10   2   5  -15.10   25.60
 -12  -3   5  128.59   19.60
  12  -3  -5  108.69   18.10
  12   3  -5  150.38   19.10
 -12   3   5  119.09   20.60
 -11  -3   5   16.10   13.00
  11  -3  -5   -1.60   13.90
 -11   3   5   10.90   14.00
  11   3  -5    7.10   14.10
  10  -3  -5  450.95   28.50
 -10  -3   5  461.55   28.70
 -10   3   5  424.46   28.40
  10   3  -5  436.66   26.80
   9  -3  -5   -3.90    9.40
  -9  -3   5    5.10   10.60
  -9  -3   5   12.10   17.20
  -9   3   5   -9.10   10.10
  -9   3   5    2.10   17.00
   9   3  -5   -1.20    8.30
  -8  -3   5   35.10   11.80
   8  -3  -5   62.49    9.50
  -8  -3   5   46.50    8.90
   8   3  -5   52.69    8.30
  -8   3   5   44.70    8.50
  -8   3   5   60.69   12.00
  -7  -3   5    5.40    5.70
  -7  -3   5   -0.30    9.10
   7  -3  -5    0.50    6.50
  -7   3   5   -5.30    6.50
   6  -3  -5  289.67   16.20
  -6  -3   5  278.67   16.00
  -6  -3   5  288.17   15.80
  -6   3   5  289.07   17.10
  -6   3   5  283.37   16.80
   6   3  -5  282.27   14.50
   6   3  -5  258.47   17.80
   5  -3  -5 4310.47  160.28
  -5  -3   5 4189.98  159.68
  -5  -3   5 4209.28  160.08
  -5   3   5 4415.56  160.58
   5   3  -5 4006.40  159.48
   5   3  -5 4010.90  159.98
  -5   3   5 4241.68  161.08
   4  -3  -5  568.04   24.20
  -4  -3   5  564.84   23.20
  -4  -3   5  531.15   23.50
   4   3  -5  543.95   22.30
   4   3  -5  529.65   22.90
   4   3  -5  513.45   23.20
  -4   3   5  555.74   24.60
  -4   3   5  556.84   24.70
   3  -3  -5 1520.35   59.79
   3  -3  -5 1501.85   61.99
  -3  -3   5 1524.25   58.79
  -3   3   5 1544.85   60.29
  -3   3   5 1564.64   60.29
   3   3  -5 1528.65   58.19
  -2  -3   5   37.70    4.00
   2  -3  -5   41.60    5.40
   2  -3  -5   45.70    7.70
   2  -3  -5   33.90    8.00
  -2   3   5   43.40    6.80
   1  -3  -5  412.86   20.50
   1  -3  -5  399.16   20.60
   1  -3  -5  479.35   21.20
  -1  -3   5  433.86   18.70
   1  -3  -5  444.36   18.80
   1   3  -5  406.16   19.80
  -1   3   5  451.45   20.10
   0  -3   5  756.72   30.80
   0  -3  -5  764.62   32.50
   0  -3  -5  730.53   31.40
   0  -3  -5  775.42   30.30
   0   3  -5  771.62   28.90
   0   3  -5  716.93   29.00
   0   3  -5  749.73   31.70
   0   3   5  754.72   31.20
   0   3   5  736.83   35.00
   0   3   5  674.33   33.80
   0   3  -5  767.42   28.90
  -1  -3  -5  145.69   11.30
   1  -3   5  137.49   11.30
  -1  -3  -5  121.09   10.70
   1   3   5  126.19   12.90
  -1   3  -5  135.29   11.60
  -1   3  -5  133.79    8.30
   1   3   5  108.39   10.10
   1   3   5  125.29   15.40
   2  -3   5    4.10    9.20
  -2  -3  -5   -2.00    5.50
  -2  -3  -5    4.90    7.40
  -2   3  -5   12.10    8.20
  -2   3  -5    6.70    5.20
   2   3   5   18.70    9.20
   2   3   5    5.50    6.60
   3  -3   5  853.61   46.70
  -3  -3  -5  995.20   41.10
   3  -3   5  881.01   42.00
  -3  -3  -5  985.00   40.00
  -3   3  -5  954.90   40.00
   3   3   5  881.01   41.30
   4  -3   5    2.10   11.70
  -4  -3  -5    0.20    7.30
  -4  -3  -5    2.60    7.10
   4   3   5   -0.90    7.80
  -4   3  -5   -2.90    6.90
   5  -3   5  152.08   17.00
  -5  -3  -5  133.79   16.40
  -5  -3  -5  169.48   14.40
   5   3   5  101.99   14.10
  -6  -3  -5  176.58   16.30
   6  -3   5  189.58   18.90
  -6  -3  -5  162.68   20.70
   6   3   5  188.68   16.80
   6   3   5  178.28   15.10
   7  -3   5  -10.00   18.20
   7   3   5   33.00   17.90
   7   3   5   31.00   15.20
   8  -3   5  120.19   22.00
  -8  -3  -5   80.99   20.00
   8   3   5  140.19   21.00
   8   3   5  150.98   21.90
  -9  -3  -5  121.69   26.20
   9  -3   5  100.19   24.30
   9   3   5  130.19   20.70
   9   3   5   93.59   20.10
  10  -3   5  153.88   23.60
  10  -3   5  150.88   27.80
  10   3   5  123.59   23.20
  10   3   5  176.08   31.40
  12  -4  -5   30.00   17.50
 -12  -4   5   20.90   16.40
 -12   4   5   25.00   17.40
  11  -4  -5   63.09   15.90
 -11  -4   5   79.59   16.40
 -11   4   5   76.79   16.50
  11   4  -5   50.79   14.70
  10  -4  -5   69.89   15.50
 -10  -4   5   77.19   14.80
  10   4  -5   52.09   12.80
 -10   4   5   79.19   16.10
  -9  -4   5    1.40   18.90
  -9   4   5   14.80   19.30
   9   4  -5    3.10    8.80
  -8  -4   5   10.80    7.60
   8  -4  -5   34.60    8.60
  -8  -4   5   24.30   12.10
  -8   4   5   17.20   11.80
   8   4  -5   30.10    6.40
  -8   4   5   13.00    7.80
   7  -4  -5   66.39    9.90
  -7  -4   5   81.19   10.30
  -7   4   5   61.49    8.80
   7   4  -5   80.59   11.50
  -7   4   5   97.99   12.70
   7   4  -5  102.59    8.60
  -6  -4   5   35.40    6.90
  -6  -4   5   40.40    7.20
   6  -4  -5   44.30    7.60
   6   4  -5   43.10    8.60
   6   4  -5   52.79    7.00
  -6   4   5   28.00    7.70
  -6   4   5   36.30    7.10
  -5  -4   5  785.72   33.20
  -5  -4   5  792.82   33.20
   5  -4  -5  790.92   33.90
   5   4  -5  787.42   34.00
  -5   4   5  779.42   34.10
   5   4  -5  794.62   32.10
  -5   4   5  818.82   34.80
  -4  -4   5 1120.59   43.70
   4  -4  -5  964.30   45.30
  -4  -4   5 1117.19   44.10
   4   4  -5 1101.79   42.70
  -4   4   5 1176.78   45.70
   4   4  -5 1156.98   45.10
   3  -4  -5  206.08   14.80
  -3  -4   5  231.68   10.20
   3  -4  -5  226.08   12.50
  -3   4   5  230.88   13.20
   3   4  -5  210.58   13.50
  -3   4   5  224.68   13.10
   2  -4  -5   -4.60    6.30
   2  -4  -5    2.10    4.40
  -2   4   5    2.40    5.70
   2   4  -5    5.40    6.20
   1  -4  -5 1009.00   41.00
  -1  -4   5 1054.99   40.30
   1  -4  -5 1043.00   43.10
   1  -4  -5 1014.10   42.10
  -1   4   5 1030.10   42.10
   1   4  -5 1049.79   42.00
   0  -4  -5 1130.89   43.30
   0  -4  -5 1048.50   41.10
   0  -4   5 1077.19   41.10
   0  -4  -5  949.21   41.70
   0   4   5  952.80   46.20
   0   4   5 1017.40   43.60
   0   4   5 1034.30   42.20
   0   4  -5 1038.70   42.40
  -1  -4  -5  439.26   21.00
  -1  -4  -5  467.25   21.90
   1  -4   5  439.06   21.20
   1   4   5  462.25   23.30
  -1   4  -5  450.05   18.50
   1   4   5  355.26   28.40
  -1   4  -5  438.96   21.80
   1   4   5  443.26   21.00
  -2  -4  -5  554.14   25.30
   2  -4   5  539.85   27.80
  -2  -4  -5  538.75   26.70
  -2   4  -5  556.04   24.10
  -2   4  -5  566.74   26.90
   2   4   5  531.75   25.20
   2   4   5  549.54   27.10
   3  -4   5  -15.40   14.90
  -3  -4  -5   14.40    7.20
  -3  -4  -5   16.00    6.70
   3   4   5   17.10    8.30
  -3   4  -5   15.30    6.30
  -3   4  -5   24.70    8.50
   3   4   5    8.60    6.10
   4  -4   5   84.89   14.50
  -4  -4  -5   80.69   11.10
  -4  -4  -5  123.79   12.80
   4   4   5   89.49   11.20
   4   4   5   94.19   11.80
  -5  -4  -5  308.37   18.10
   5  -4   5  304.17   22.00
  -5  -4  -5  241.18   21.00
   5   4   5  252.97   19.10
   5   4   5  263.67   17.70
  -6  -4  -5  661.53   31.30
  -6  -4  -5  546.35   38.00
   6  -4   5  610.84   33.70
   6   4   5  635.14   32.20
   6   4   5  629.34   30.60
  -7  -4  -5  175.78   22.10
   7   4   5  242.58   23.30
   7   4   5  268.37   26.80
  -8  -4  -5    2.60   20.10
   8  -4   5   23.00   19.70
   8   4   5   -6.00   16.00
   8   4   5    2.20   14.90
   9  -4   5   38.40   23.10
  -9  -4  -5   39.20   23.70
   9   4   5   80.99   21.50
   9   4   5   36.90   19.40
  10  -4   5  260.47   31.90
  10  -4   5  186.08   23.50
  10   4   5  223.08   26.20
  12  -5  -5  416.96   30.00
 -12  -5   5  399.16   31.30
 -12   5   5  410.26   38.60
  11  -5  -5  233.38   24.50
 -11  -5   5  258.87   24.60
 -11   5   5  256.07   26.20
  11   5  -5  235.58   23.20
  10  -5  -5   32.60   14.50
 -10  -5   5   17.40   13.00
 -10   5   5    4.00   14.30
  10   5  -5   -6.10   12.50
   9  -5  -5  165.78   22.40
  -9  -5   5  172.38   29.90
  -9   5   5  156.08   23.30
  -8  -5   5    0.50    7.30
   8  -5  -5    9.00    7.90
  -8  -5   5   -1.90   12.10
  -8   5   5   17.40    8.20
  -8   5   5   11.10   13.10
   8   5  -5   13.40    6.50
  -7  -5   5  296.87   19.00
   7  -5  -5  290.97   17.90
  -7  -5   5  292.17   17.00
   7   5  -5  272.07   19.10
  -7   5   5  263.17   17.20
   7   5  -5  318.07   15.50
  -7   5   5  294.77   19.90
   6  -5  -5  336.47   17.90
  -6  -5   5  311.57   16.90
  -6  -5   5  299.57   16.70
  -6   5   5  351.36   19.20
   6   5  -5  326.67   18.50
   6   5  -5  317.27   15.40
  -6   5   5  310.07   17.90
  -5  -5   5  303.87   16.50
  -5  -5   5  310.47   15.70
   5  -5  -5  314.07   17.10
  -5   5   5  291.37   17.70
  -5   5   5  324.97   17.90
   5   5  -5  325.07   20.40
   5   5  -5  324.27   14.40
   5   5  -5  312.87   17.50
  -4  -5   5  196.38   12.50
  -4  -5   5  204.58   10.60
   4  -5  -5  203.28   13.30
  -4   5   5  199.88   13.60
  -4   5   5  211.18   13.70
   4   5  -5  222.98   13.80
  -3  -5   5  170.88    8.10
   3  -5  -5  156.48   11.40
   3  -5  -5  172.68   13.70
  -3   5   5  175.38   11.90
  -3   5   5  179.38   12.40
   3   5  -5  168.38   12.10
   2  -5  -5 1437.36   58.09
   2  -5  -5 1413.96   55.99
   2   5  -5 1409.06   56.49
  -2   5   5 1437.76   56.79
   1  -5  -5   14.90    4.20
   1  -5  -5    7.90    5.90
  -1  -5   5    7.60    2.60
   1  -5  -5   11.00    5.90
   1   5  -5   -5.20    5.50
  -1   5   5    8.90    5.80
   0  -5  -5   21.50    7.00
   0  -5  -5   32.80    5.10
   0  -5  -5   45.10    7.20
   0  -5   5   30.00    5.00
   0   5   5   39.80    7.50
   0   5   5   30.40    9.90
   0   5   5   43.70   13.90
   0   5  -5   41.10    7.20
   1  -5   5  754.22   32.30
  -1  -5  -5  794.32   32.50
  -1  -5  -5  800.12   33.90
  -1   5  -5  718.83   33.00
   1   5   5  719.93   34.20
  -1   5  -5  746.63   29.60
  -2  -5  -5  108.89   11.10
   2  -5   5   99.69   15.30
  -2  -5  -5  103.39   11.20
   2   5   5   86.99   10.70
  -2   5  -5  106.89   12.80
  -2   5  -5   86.09    8.30
  -3  -5  -5 2435.86   95.29
  -3  -5  -5 2375.26   93.29
   3   5   5 2463.55   93.39
   3   5   5 2328.57   94.29
  -3   5  -5 2304.37   92.39
  -3   5  -5 2315.97   94.39
  -4  -5  -5  110.59   11.10
  -4  -5  -5   91.39   13.70
   4   5   5  100.89   12.20
   4   5   5  103.89   12.20
   5  -5   5  108.69   15.00
  -5  -5  -5   60.39   14.20
  -5  -5  -5   91.69   11.20
   5   5   5   69.99   10.20
   5   5   5   80.29   11.30
  -6  -5  -5   18.60   10.50
  -6  -5  -5    7.30   19.30
   6  -5   5   26.80   14.00
   6   5   5   12.20    8.90
   6   5   5    9.70    9.70
  -7  -5  -5   66.69   18.10
   7  -5   5   92.39   36.30
   7   5   5   72.09   17.60
   7   5   5   86.39   16.90
   8  -5   5  219.48   28.60
  -8  -5  -5  264.27   30.90
   8   5   5  258.77   27.00
   8   5   5  212.18   27.20
  -9  -5  -5   15.90   22.30
   9  -5   5  -17.40   24.10
   9   5   5   13.60   18.60
   9   5   5   21.10   22.60
  10  -5   5   54.19   31.20
  10   5   5   88.99   20.90
  12  -6  -5  127.79   20.70
 -12  -6   5  192.28   21.80
 -12   6   5  130.69   32.60
 -11  -6   5  266.67   25.90
  11  -6  -5  298.37   26.00
 -11   6   5  251.97   26.30
  11   6  -5  273.67   24.70
  10  -6  -5    8.90   13.10
 -10  -6   5   18.90   12.60
  10   6  -5   10.90   12.70
 -10   6   5    5.80   15.30
  -9  -6   5   49.40   14.80
   9  -6  -5   37.00   15.30
   9   6  -5   41.00   16.20
  -9   6   5   38.30   15.70
   8  -6  -5    5.10    7.70
  -8  -6   5   10.50    7.80
  -8  -6   5   19.20   12.20
   8   6  -5   -8.10   11.60
  -8   6   5    8.40   14.10
   8   6  -5    1.50    6.60
  -8   6   5   20.80    9.50
   7  -6  -5  587.44   28.30
  -7  -6   5  597.64   27.10
  -7  -6   5  590.64   29.60
   7   6  -5  576.24   28.70
  -7   6   5  571.54   30.60
  -7   6   5  566.34   28.00
   7   6  -5  600.84   25.50
   6  -6  -5  826.92   36.40
  -6  -6   5  799.42   35.70
  -6  -6   5  826.52   35.40
  -6   6   5  854.41   37.80
   6   6  -5  821.32   36.30
   6   6  -5  848.42   33.50
  -6   6   5  835.82   36.60
  -5  -6   5  329.67   16.40
  -5  -6   5  320.37   17.60
   5  -6  -5  354.26   18.80
   5   6  -5  375.66   14.80
  -5   6   5  316.97   18.00
   5   6  -5  329.57   17.80
  -5   6   5  352.76   19.10
   4  -6  -5  528.95   24.40
  -4  -6   5  524.15   23.50
  -4  -6   5  525.85   22.10
  -4   6   5  493.35   24.50
  -4   6   5  558.44   25.20
   4   6  -5  532.65   24.70
   3  -6  -5 2927.71  111.39
  -3  -6   5 2788.02  106.39
  -3   6   5 2833.72  109.49
   3   6  -5 2957.90  109.29
  -3   6   5 2605.34  109.79
   2  -6  -5    7.40    6.50
   2  -6  -5    2.80    5.50
  -2   6   5    7.00    6.50
   2   6  -5   11.80    6.50
   1  -6  -5   59.19    8.60
   1  -6  -5   51.19    8.10
  -1  -6   5   48.60    3.30
   1  -6  -5   52.99    7.00
   1   6  -5   51.69    7.80
  -1   6   5   61.29    8.20
   0  -6   5   39.20    6.20
   0  -6  -5   34.30    7.40
   0  -6  -5   43.70    7.70
   0  -6  -5   32.10    6.30
   0   6  -5   39.20    7.80
   0   6   5   35.20    7.40
   0   6   5   31.20   10.70
  -1  -6  -5  793.72   35.30
   1  -6   5  812.52   33.30
  -1  -6  -5  672.73   39.30
  -1   6  -5  796.52   34.50
   1   6   5  802.72   35.50
   1   6   5  786.82   34.20
  -2  -6  -5 1701.23   68.29
   2  -6   5 1653.13   67.99
  -2  -6  -5 1671.03   66.49
   2   6   5 1666.63   66.49
   2   6   5 1650.53   67.79
  -2   6  -5 1602.94   67.19
  -3  -6  -5   69.09   11.50
  -3  -6  -5   65.29    9.70
   3   6   5   73.19   10.60
   3   6   5   60.99    9.70
  -3   6  -5   57.49   10.00
  -4  -6  -5 1244.88   54.29
  -4  -6  -5 1228.38   51.69
   4   6   5 1216.08   50.99
   4   6   5 1182.38   52.09
  -5  -6  -5    7.20    8.60
  -5  -6  -5    1.00   13.30
   5   6   5   10.20    7.30
   5   6   5    7.00    9.10
  -6  -6  -5   43.70   10.60
  -6  -6  -5   22.80   21.60
   6  -6   5   44.10   15.60
   6   6   5   48.30    9.50
   6   6   5   32.70   12.80
   7  -6   5   48.10   26.20
  -7  -6  -5   15.30   16.10
   7   6   5   14.60   14.70
   7   6   5   13.00   16.10
  -8  -6  -5   -5.30   18.00
   8   6   5   43.90   18.60
   8   6   5   22.30   16.60
  -9  -6  -5   84.39   24.80
   9  -6   5   35.00   27.60
   9   6   5   61.89   20.10
  10  -6   5   46.00   33.50
  10   6   5  111.99   22.00
 -12   7   5   49.99   22.00
  11  -7  -5  171.18   20.80
 -11  -7   5  170.48   24.60
 -11   7   5  164.08   24.60
  10  -7  -5  158.98   21.50
 -10  -7   5  178.08   20.90
 -10   7   5  155.68   22.10
  10   7  -5  201.88   19.50
  -9  -7   5   44.90   13.90
   9  -7  -5   31.40   14.10
  -9   7   5   47.60   15.00
   9   7  -5   14.50   13.00
   9   7  -5  -16.00   27.60
  -8  -7   5  914.81   45.20
   8  -7  -5  933.61   42.50
  -8  -7   5 1009.10   41.50
   8   7  -5  938.61   38.60
  -8   7   5  929.41   48.00
  -8   7   5  945.31   42.40
   8   7  -5  863.31   42.00
  -7  -7   5  511.85   23.70
   7  -7  -5  477.25   24.70
  -7  -7   5  454.35   25.90
  -7   7   5  494.85   27.60
  -7   7   5  463.35   24.50
   7   7  -5  483.65   21.10
   7   7  -5  452.45   24.30
  -6  -7   5   30.00    7.40
  -6  -7   5   28.80    7.00
   6  -7  -5   14.00    7.20
  -6   7   5   15.50    8.70
   6   7  -5   36.40    4.90
   6   7  -5   22.70    8.00
  -6   7   5   30.30    7.40
  -5  -7   5  947.21   38.40
   5  -7  -5  892.11   40.00
   5   7  -5  909.91   39.80
  -5   7   5  971.60   40.00
  -5   7   5  959.40   40.90
   4  -7  -5   18.60    8.90
   4  -7  -5   24.10    6.70
  -4  -7   5   36.30   11.30
  -4  -7   5   21.70    3.90
  -4   7   5   27.80    6.80
   4   7  -5   24.10    7.20
  -4   7   5   21.00    7.60
   3  -7  -5  737.13   32.10
  -3  -7   5  731.93   28.50
   3  -7  -5  702.13   34.30
   3   7  -5  746.03   32.40
  -3   7   5  744.73   32.20
  -3   7   5  768.22   32.50
   2  -7  -5  170.68   14.40
   2   7  -5  184.58   11.80
  -2   7   5  147.19   12.90
   1  -7  -5  906.11   39.90
   1  -7  -5  957.70   37.80
   1  -7  -5  908.41   38.40
   1   7  -5  950.20   38.50
  -1   7   5  838.62   38.80
   0  -7   5  312.77   14.60
   0  -7  -5  323.47   19.00
   0   7   5  322.57   18.00
  -1  -7  -5  585.54   26.00
  -1  -7  -5  578.64   27.90
  -1  -7  -5  542.85   24.80
   1  -7   5  566.54   25.70
   1   7   5  547.75   26.50
   1   7   5  569.74   28.30
  -1   7  -5  540.15   26.40
  -2  -7  -5  455.35   23.30
   2  -7   5  467.55   26.80
  -2  -7  -5  503.05   25.00
   2   7   5  503.65   24.40
   2   7   5  504.95   23.70
  -2   7  -5  472.05   24.50
  -2   7  -5  448.36   20.50
  -3  -7  -5   39.00    8.30
  -3  -7  -5   25.90    8.30
   3   7   5   24.40    7.90
   3   7   5   36.80    8.10
  -3   7  -5   19.40    9.20
  -4  -7  -5  443.06   22.50
  -4  -7  -5  429.26   26.20
   4   7   5  419.66   22.50
   4   7   5  429.06   24.20
  -4   7  -5  445.16   25.00
  -5  -7  -5   -4.90   15.20
   5   7   5   -0.90    8.80
   5   7   5    2.50    7.70
  -6  -7  -5  -19.10   23.80
  -6  -7  -5   -1.40   10.30
   6   7   5  -12.60   17.80
   6   7   5    8.20   11.70
  -7  -7  -5  443.16   32.30
   7  -7   5  424.66   40.60
   7   7   5  396.76   32.50
   7   7   5  486.95   32.50
   8  -7   5  128.39   27.20
  -8  -7  -5   83.49   20.50
   8   7   5   89.79   19.90
   8   7   5   77.99   21.50
  -9  -7  -5   55.49   23.80
   9   7   5   74.39   20.80
  10   7   5   30.20   18.90
  12  -8  -5   84.09   19.10
 -12  -8   5   65.49   16.70
 -12   8   5   81.59   25.00
  11  -8  -5   -4.20   15.10
 -11  -8   5  -11.70   13.30
 -11   8   5   11.00   17.60
  10  -8  -5   31.00   15.50
 -10  -8   5   16.50   14.50
 -10   8   5   22.40   15.30
   9  -8  -5  289.47   24.80
  -9  -8   5  275.47   23.60
   9   8  -5  294.67   21.50
  -9   8   5  282.17   24.30
  -8  -8   5  497.45   33.50
  -8  -8   5  518.85   25.50
   8  -8  -5  512.75   28.10
   8   8  -5  443.06   27.40
  -8   8   5  498.75   27.00
  -8   8   5  521.45   36.20
   8   8  -5  468.45   22.40
  -7  -8   5   69.39   12.30
   7  -8  -5  106.89   11.70
  -7  -8   5   89.69   11.00
   7   8  -5   87.09    9.30
  -7   8   5   80.39   11.40
  -7   8   5   92.99   13.90
   7   8  -5   98.39   13.80
  -6  -8   5  394.46   20.70
  -6  -8   5  397.76   20.00
   6  -8  -5  358.46   21.30
  -6   8   5  403.66   23.30
   6   8  -5  418.36   21.60
  -6   8   5  388.46   21.40
  -5  -8   5  115.79    9.10
   5  -8  -5   95.39   11.30
  -5  -8   5  115.09   11.30
  -5   8   5  108.49   11.80
   5   8  -5   85.49   10.70
  -5   8   5  121.69   11.70
  -4  -8   5    7.40    3.40
  -4  -8   5    3.60    7.00
   4  -8  -5   -6.20    9.20
   4  -8  -5    6.80    7.00
   4   8  -5    7.80    6.90
  -4   8   5    1.60    5.80
  -4   8   5   -3.20    6.20
   3  -8  -5  228.88   17.90
   3  -8  -5  264.47   15.60
  -3  -8   5  250.87   10.20
   3   8  -5  252.77   15.90
  -3   8   5  259.07   15.20
   2  -8  -5 1539.75   61.49
   2  -8  -5 1631.34   64.49
   2   8  -5 1431.36   62.59
  -2   8   5 1459.25   61.89
  -2   8   5 1644.24   61.99
   1  -8  -5  318.77   19.30
   1  -8  -5  324.27   17.70
   1  -8  -5  310.37   16.60
  -1   8   5  323.77   17.50
   1   8  -5  325.07   17.40
  -1   8   5  293.57   19.20
   0  -8   5  158.78    9.30
   0  -8  -5  152.28   13.90
   0  -8  -5  136.79   12.80
   0  -8  -5  162.78   11.30
   0   8   5  145.19   13.00
   0   8  -5  138.69   12.40
  -1  -8  -5   15.50    8.20
  -1  -8  -5   13.50    5.80
   1  -8   5   -1.00    6.80
  -1  -8  -5    6.30    5.50
   1   8   5   12.00    9.10
  -1   8  -5    1.00    6.50
   1   8   5    4.10    7.00
  -2  -8  -5  713.73   32.20
  -2  -8  -5  640.74   30.00
   2   8   5  643.74   30.20
   2   8   5  665.63   31.80
  -2   8  -5  590.54   29.60
  -3  -8  -5   24.30    8.40
  -3  -8  -5   53.39    9.50
  -3   8  -5   40.60    7.50
   3   8   5   40.80    8.90
   3   8   5   37.50   10.80
  -4  -8  -5  557.64   33.30
  -4  -8  -5  599.94   29.30
   4   8   5  633.14   29.40
  -4   8  -5  613.84   31.20
   4   8   5  604.74   30.50
  -5  -8  -5  380.66   31.20
  -5  -8  -5  424.36   24.30
   5   8   5  405.76   24.50
   5   8   5  438.26   23.40
  -6  -8  -5   -6.30   17.40
   6   8   5   -0.90   18.10
  -7  -8  -5    7.10   15.90
   7   8   5    6.70   16.00
   7   8   5   11.80   18.10
  -8  -8  -5  323.47   32.00
   8   8   5  313.77   30.10
   8   8   5  362.56   39.50
  -9  -8  -5  136.19   35.80
   9   8   5  130.09   21.80
 -12  -9   5   29.80   17.70
  12  -9  -5   29.40   18.00
 -12   9   5  -19.50   28.60
  11  -9  -5   23.10   17.20
 -11  -9   5   13.00   16.40
 -11   9   5   -9.40   20.10
 -10  -9   5   13.80   13.50
  10  -9  -5    5.80   14.30
 -10   9   5   -8.00   15.30
  -9  -9   5    9.70   11.90
   9  -9  -5    6.80   13.80
   9   9  -5   31.20   16.70
  -9   9   5    2.20   12.90
  -8  -9   5  394.76   24.10
  -8  -9   5  365.46   33.40
   8   9  -5  418.26   24.50
  -8   9   5  320.67   36.80
  -7  -9   5   60.89    9.50
  -7  -9   5   35.60   11.60
   7  -9  -5   60.19   10.40
   7   9  -5   57.59   10.10
  -7   9   5   51.09   14.50
  -7   9   5   53.89    9.40
  -6  -9   5   62.79   12.40
  -6  -9   5   83.99   10.60
   6  -9  -5   54.29    9.60
  -6   9   5   51.39   11.70
   6   9  -5   83.49   11.50
  -6   9   5   61.69    9.60
  -5  -9   5   49.30    8.00
   5  -9  -5   34.30   11.10
  -5  -9   5   33.60    7.20
   5  -9  -5   41.20    8.10
  -5   9   5   37.80    8.60
   5   9  -5   37.80    7.30
  -4  -9   5   65.49    8.50
  -4  -9   5   52.59    5.60
   4  -9  -5   67.29   10.60
   4  -9  -5   55.99    8.40
  -4   9   5   64.99    9.50
   4   9  -5   46.90    8.20
  -4   9   5   47.60    8.40
   3  -9  -5  491.15   27.40
   3  -9  -5  519.95   24.50
  -3  -9   5  513.55   19.80
   3   9  -5  516.25   24.50
  -3   9   5  527.95   24.50
   2  -9  -5   20.70    8.60
   2  -9  -5   37.20    7.10
   2   9  -5   32.00    7.10
  -2   9   5   20.10    9.90
  -2   9   5   36.10    8.10
   1  -9  -5   95.99   12.50
   1  -9  -5  103.59    9.60
   1  -9  -5   99.79   10.80
  -1   9   5  104.79   10.90
   1   9  -5   87.59   10.60
  -1   9   5   94.19   13.70
   0  -9  -5  131.89   11.40
   0  -9  -5  109.79   13.10
   0  -9  -5  153.88   10.10
   0  -9   5  130.99    9.10
   0   9  -5  129.39   11.70
   0   9   5  111.69   14.10
   0   9   5  157.58   12.90
  -1  -9  -5  346.67   21.00
  -1  -9  -5  358.46   19.30
  -1  -9  -5  322.17   17.60
   1  -9   5  338.07   19.50
   1   9   5  374.36   20.00
  -1   9  -5  364.56   19.40
   1   9   5  352.16   21.50
  -2  -9  -5   89.69   11.20
  -2  -9  -5   93.49   13.60
   2   9   5   75.89   12.20
  -2   9  -5   97.29   11.90
   2   9   5  107.99   12.30
  -3  -9  -5  174.38   17.10
  -3  -9  -5  157.58   13.70
  -3   9  -5  130.69   14.80
   3   9   5  142.49   15.20
   3   9   5  181.68   13.90
  -4  -9  -5   32.40   14.60
  -4  -9  -5   47.40   10.30
   4   9   5   47.00    9.60
   4   9   5   57.59    8.90
  -4   9  -5   47.50   11.60
  -5  -9  -5  -21.10   18.80
  -5  -9  -5    2.80    9.80
   5   9   5    7.90   10.30
   5   9   5   30.90   10.20
  -6  -9  -5   38.80   16.10
   6   9   5   -4.50   21.20
   6   9   5   28.90   15.30
  -7  -9  -5  214.18   24.90
   7   9   5  260.37   31.60
   7   9   5  174.68   25.10
  -8  -9  -5    0.30   16.60
   8   9   5    3.20   17.50
  -9  -9  -5   51.19   23.30
   9   9   5   99.49   19.90
  11 -10  -5   67.69   17.90
 -11 -10   5   69.79   17.80
 -10 -10   5   52.79   16.30
  10 -10  -5   41.50   14.90
 -10  10   5   15.60   16.80
   9 -10  -5  477.95   30.80
  -9 -10   5  433.96   29.20
  -9  10   5  465.45   30.00
   9  10  -5  467.95   33.60
   8 -10  -5  368.96   28.40
  -8  10   5  371.16   29.30
   8  10  -5  413.56   38.10
  -7 -10   5 1243.98   56.39
  -7 -10   5 1296.07   53.69
   7 -10  -5 1325.87   55.69
  -7  10   5 1187.18   59.29
  -7  10   5 1342.87   54.89
   7  10  -5 1325.17   55.39
  -6 -10   5  359.86   21.30
  -6 -10   5  362.96   19.60
   6 -10  -5  382.46   21.50
  -6  10   5  340.07   20.50
  -6  10   5  321.07   34.80
   6  10  -5  379.36   20.70
  -5 -10   5   -0.70    5.30
   5 -10  -5  -13.50   12.50
  -5 -10   5    2.50    7.00
   5 -10  -5    1.20    6.20
  -5  10   5   -2.90    8.00
  -5  10   5   -3.50    6.30
   5  10  -5   14.00    7.00
   4 -10  -5   67.59    9.70
  -4 -10   5   86.19   12.10
   4 -10  -5   73.09   13.50
  -4 -10   5   79.49    6.50
  -4  10   5   93.09   10.50
   4  10  -5  100.09   10.80
   3 -10  -5   40.90   10.00
  -3 -10   5   38.60    2.50
   3 -10  -5   38.40    7.80
   3  10  -5   39.10    7.00
  -3  10   5   37.50    7.80
   2 -10  -5 3081.69  116.89
   2 -10  -5 3020.80  119.99
  -2  10   5 3069.59  117.09
  -2  10   5 2860.51  116.79
   2  10  -5 3037.90  117.69
   1 -10  -5  843.02   35.10
   1 -10  -5  800.72   38.30
   1 -10  -5  820.52   36.00
  -1  10   5  831.32   35.70
  -1  10   5  789.92   36.70
   1  10  -5  832.02   36.10
   0 -10  -5  256.67   16.30
   0 -10  -5  271.97   14.80
   0 -10  -5  248.78   18.50
   0 -10   5  246.78   13.60
   0  10   5  270.67   18.70
   0  10  -5  249.48   16.00
   0  10   5  264.27   15.70
  -1 -10  -5  234.28   15.10
  -1 -10  -5  233.98   13.60
  -1 -10  -5  212.98   18.20
  -1  10  -5  248.98   15.80
   1  10   5  233.08   14.90
  -2 -10  -5  138.79   10.50
  -2 -10  -5  144.19   16.40
  -2 -10  -5  155.88   12.90
   2  10   5  115.39   12.50
   2  10   5  111.99   14.20
  -2  10  -5  135.79   12.90
  -3 -10  -5  121.59   13.40
  -3 -10  -5  111.89   16.00
   3  10   5  135.59   15.10
  -3  10  -5  139.69   14.50
   3  10   5  156.78   14.10
  -4 -10  -5   81.89   17.70
  -4 -10  -5   78.29   12.00
   4  10   5   92.59   13.20
  -4  10  -5   64.09   13.00
   4  10   5   68.59   11.80
  -5 -10  -5  157.58   19.20
  -5 -10  -5  161.98   27.00
   5  10   5  183.78   23.40
  -6 -10  -5  338.47   28.40
   6  10   5  337.87   32.00
   6  10   5  284.27   28.30
  -7 -10  -5    8.80   16.50
   7  10   5   29.40   16.50
   7  10   5   86.09   21.60
  -8 -10  -5  738.93   43.20
   8  10   5  674.43   41.50
  -9 -10  -5   28.30   23.10
  11 -11  -5    7.90   19.10
 -11  11   5  -15.80   36.00
  10 -11  -5   13.90   15.60
 -10 -11   5  -10.00   14.80
 -10  11   5   -2.40   19.70
  -9 -11   5   18.80   13.30
   9 -11  -5  -13.50   14.00
  -9  11   5   -9.60   15.10
   9  11  -5   54.79   16.90
   8 -11  -5  117.49   18.80
  -8 -11   5  125.89   16.60
  -8  11   5  126.29   17.90
   8  11  -5  119.29   19.70
  -7 -11   5   10.50    8.50
  -7 -11   5   12.80   14.70
   7 -11  -5   -1.60   10.90
   7  11  -5    6.10    9.90
  -7  11   5   11.70    9.20
  -7  11   5    7.60   18.80
   6 -11  -5    8.00    8.00
   6 -11  -5   20.50   21.10
  -6 -11   5   16.70   10.00
  -6 -11   5   21.10    8.50
   6  11  -5   -4.50    8.40
  -6  11   5   20.20   13.80
  -6  11   5    3.60    7.60
  -5 -11   5  350.66   19.00
   5 -11  -5  319.17   30.30
   5 -11  -5  298.67   19.60
  -5 -11   5  346.87   17.90
  -5  11   5  333.17   19.00
   5  11  -5  376.96   20.30
   4 -11  -5   98.89   11.90
   4 -11  -5   77.69   14.80
  -4 -11   5   82.29    7.20
  -4  11   5   91.09   10.60
   4  11  -5  103.09   11.10
   3 -11  -5   50.19    7.80
   3 -11  -5   54.69   11.40
  -3  11   5   38.30    7.20
   3  11  -5   37.30    7.60
   2 -11  -5   31.90    5.90
   2 -11  -5   13.60   10.60
   2  11  -5   12.00    7.20
  -2  11   5    3.50   10.00
  -2  11   5   25.30    6.30
  -1 -11   5  370.96   15.00
   1 -11  -5  385.76   20.70
   1 -11  -5  395.26   19.80
   1 -11  -5  372.76   23.20
  -1 -11   5  390.16   15.80
  -1  11   5  391.36   20.10
   1  11  -5  398.86   21.10
  -1  11   5  361.86   22.20
   0 -11  -5  488.35   24.10
   0 -11  -5  480.65   22.80
   0 -11  -5  493.35   26.80
   0 -11   5  451.95   21.70
   0 -11   5  506.85   21.30
   0  11   5  497.75   23.80
   0  11   5  445.46   25.10
   0  11  -5  496.85   24.20
  -1 -11  -5  816.12   35.10
  -1 -11  -5  805.02   36.10
  -1 -11  -5  835.72   39.80
   1  11   5  832.32   36.20
   1  11   5  807.92   38.40
  -1  11  -5  797.42   37.10
  -2 -11  -5 1015.70   42.60
  -2 -11  -5  974.20   47.80
  -2 -11  -5 1020.00   43.70
  -2  11  -5 1052.29   45.00
   2  11   5  991.40   43.40
  -3 -11  -5   84.99   10.20
  -3 -11  -5   63.19   10.30
  -3 -11  -5  107.19   15.30
  -3  11  -5   81.19   11.80
   3  11   5   85.19   10.90
   3  11   5   86.59   12.50
  -4 -11  -5  576.54   39.60
  -4 -11  -5  622.64   31.90
   4  11   5  654.63   30.80
  -4  11  -5  654.73   33.80
   4  11   5  626.34   33.40
  -5 -11  -5  244.78   26.90
   5  11   5  248.28   28.00
   5  11   5  338.67   22.70
  -6 -11  -5   46.30   17.30
   6  11   5   81.59   17.70
   6  11   5   42.50   18.60
  -7 -11  -5  286.67   29.20
   7  11   5  323.37   28.80
  -8 -11  -5    9.60   19.20
   8  11   5   -1.30   18.20
   8  11   5   29.80   19.30
  -9 -11  -5  -22.40   23.40
  -9 -11  -5   10.60   15.30
   9  11   5   67.29   19.90
   9  11   5    1.20   23.90
 -11 -12   5   12.30   17.90
  11 -12  -5  -18.20   17.70
 -10 -12   5  119.19   19.50
  10 -12  -5  137.39   21.00
 -10  12   5   74.49   22.40
  -9 -12   5   44.80   15.30
   9 -12  -5   51.49   16.80
   9  12  -5   91.89   18.00
  -9  12   5   22.60   18.50
  -8 -12   5  173.68   21.10
   8 -12  -5  215.88   23.00
   8  12  -5  191.28   25.80
  -8  12   5  212.58   24.30
   7 -12  -5   15.80   18.30
  -7 -12   5   38.90   10.70
   7 -12  -5   49.50   46.00
  -7 -12   5    5.50   18.80
   7  12  -5   37.80   19.80
  -7  12   5   22.20   25.40
   6 -12  -5  309.17   20.00
  -6 -12   5  260.67   22.10
   6 -12  -5  363.56   41.10
  -6 -12   5  309.77   18.60
  -6  12   5  235.38   25.70
  -6  12   5  308.37   19.60
   6  12  -5  314.37   19.70
   5 -12  -5   41.70   19.50
  -5 -12   5   30.40    7.60
  -5 -12   5   47.00    8.50
   5 -12  -5   25.90    8.80
  -5  12   5   37.70    8.90
   5  12  -5   41.90    8.80
  -4 -12   5   42.80    9.00
   4 -12  -5   34.60   14.40
  -4  12   5   34.60    8.00
   4  12  -5   23.90    7.50
   3 -12  -5  315.27   27.80
   3 -12  -5  320.57   18.60
   3  12  -5  348.27   19.40
  -3  12   5  337.37   19.10
   2 -12  -5  315.27   23.70
   2 -12  -5  333.47   18.30
   2  12  -5  367.96   19.60
  -2  12   5  315.07   21.30
  -2  12   5  312.57   18.50
   1 -12  -5   93.89   15.50
   1 -12  -5   85.69   10.10
  -1 -12   5   74.69    4.60
   1 -12  -5   88.19   10.80
  -1 -12   5   89.89    5.10
   1  12  -5   73.79   11.10
  -1  12   5   69.29    9.70
  -1  12   5   96.49   14.10
   0 -12  -5 1214.58   50.09
   0 -12  -5 1222.78   54.79
   0 -12  -5 1196.58   50.89
   0 -12   5 1224.88   48.40
   0  12   5 1219.18   51.69
   0  12   5 1207.08   50.49
   0  12  -5 1200.68   51.59
  -1 -12  -5  176.68   12.80
  -1 -12  -5  206.38   18.80
  -1 -12  -5  176.88   14.40
   1  12   5  196.78   15.90
   1  12   5  192.88   14.40
  -1  12  -5  197.48   16.10
  -2 -12  -5  954.20   42.20
  -2 -12  -5  963.70   43.60
  -2 -12  -5 1059.99   49.20
  -2  12  -5  994.70   44.90
   2  12   5 1020.40   43.20
   2  12   5 1023.50   46.00
  -3 -12  -5  388.56   22.50
  -3 -12  -5  387.76   30.60
  -3 -12  -5  407.46   20.70
   3  12   5  365.66   24.80
   3  12   5  415.46   22.90
  -3  12  -5  400.26   25.00
  -4 -12  -5  290.27   20.80
  -4 -12  -5  304.67   18.30
  -4 -12  -5  254.77   34.70
  -4  12  -5  342.47   24.90
   4  12   5  260.97   22.90
   4  12   5  277.77   20.40
  -5 -12  -5  135.09   18.80
   5  12   5  133.59   20.00
  -6 -12  -5   62.79   17.10
   6  12   5   60.49   18.70
  -7 -12  -5   13.70   16.50
   7  12   5   28.30   17.30
   7  12   5   -2.00   17.90
  -8 -12  -5   89.29   21.10
  -8 -12  -5  111.99   18.30
   8  12   5  100.09   20.50
   8  12   5  110.09   23.60
 -11 -13   5   88.89   18.80
  11 -13  -5   40.20   18.90
 -10 -13   5    4.00   17.50
  10 -13  -5   21.60   16.90
   9 -13  -5   56.69   17.30
  -9 -13   5   28.40   15.10
  -9  13   5   56.19   20.80
   9  13  -5  103.89   20.60
  -8 -13   5   18.70   12.90
   8 -13  -5   19.00   15.20
  -8  13   5    4.20   15.30
   8  13  -5   29.80   14.80
  -7 -13   5   30.60   14.70
   7 -13  -5   31.10   15.70
  -7  13   5   21.70   16.00
   7  13  -5   22.20   15.40
  -6 -13   5    6.00    8.90
   6 -13  -5   47.60   30.40
  -6 -13   5   -3.30   15.90
   6 -13  -5   16.90   10.20
  -6  13   5   26.20   10.10
   6  13  -5   37.20   11.10
  -5 -13   5  281.87   19.20
  -5 -13   5  336.07   19.80
   5 -13  -5  320.27   20.30
   5 -13  -5  366.66   37.50
  -5  13   5  343.27   20.10
   5  13  -5  322.57   20.10
  -4 -13   5   24.90    6.10
   4 -13  -5   44.80    9.50
  -4 -13   5   31.10    9.70
   4 -13  -5   24.90   17.30
   4  13  -5   29.80    8.80
  -4  13   5   53.59    9.30
   3 -13  -5   20.70   12.50
   3 -13  -5   34.60    8.70
   3  13  -5   11.10    7.40
  -3  13   5   31.00    7.50
   2 -13  -5   -0.40    7.20
   2 -13  -5   40.30   12.10
  -2  13   5   20.40   10.50
   2  13  -5   27.00    9.20
  -2  13   5   27.40    8.30
  -1 -13   5  732.73   30.00
   1 -13  -5  794.22   34.80
   1 -13  -5  811.62   35.50
   1 -13  -5  773.12   39.80
  -1  13   5  774.62   35.80
  -1  13   5  753.32   34.10
   1  13  -5  818.82   36.00
   0 -13  -5  150.18   12.30
   0 -13  -5  128.39   18.10
   0 -13   5  126.69   11.20
   0 -13  -5  118.29   12.50
   0  13   5  149.69   14.20
   0  13   5  111.79   12.90
   0  13  -5  143.19   13.40
  -1 -13  -5  285.47   24.40
   1 -13   5  285.57   19.60
  -1 -13  -5  280.37   17.10
  -1 -13  -5  290.77   19.00
  -1  13  -5  298.37   19.40
   1  13   5  289.37   19.30
   1  13   5  299.87   17.80
  -2 -13  -5 1387.36   57.99
  -2 -13  -5 1363.66   56.49
  -2 -13  -5 1368.06   63.69
  -2  13  -5 1342.57   59.29
   2  13   5 1391.56   60.29
  -3 -13  -5  329.37   30.20
  -3 -13  -5  282.57   20.10
  -3 -13  -5  285.47   18.20
   3  13   5  331.97   23.50
   3  13   5  335.77   21.30
  -3  13  -5  351.56   23.80
  -4 -13  -5  605.64   30.20
  -4 -13  -5  565.14   33.90
   4  13   5  579.44   39.90
  -4  13  -5  568.74   39.00
  -5 -13  -5   39.10   12.90
  -5 -13  -5   13.60   14.20
  -5  13  -5   51.89   18.50
   5  13   5   35.00   18.50
  -6 -13  -5   46.60   16.60
  -6 -13  -5   69.29   14.50
   6  13   5   60.19   21.50
  -7 -13  -5  200.08   24.00
  -7 -13  -5  208.58   26.40
   7  13   5  241.28   32.30
  -8 -13  -5   20.10   16.90
   8  13   5   18.90   22.20
  10 -14  -5   15.90   21.00
  -9 -14   5   12.50   15.80
   9 -14  -5  -12.80   16.60
   9  14  -5    2.20   20.80
   8 -14  -5   33.50   16.20
  -8 -14   5   54.29   15.80
  -8  14   5  118.39   28.20
   8  14  -5   32.20   16.10
   7 -14  -5    7.10   13.90
  -7 -14   5   40.30   14.60
  -7  14   5   16.70   15.60
   7  14  -5   16.50   15.60
  -6 -14   5  227.58   19.70
   6 -14  -5  183.78   25.30
   6  14  -5  213.08   27.40
  -6  14   5  243.68   22.80
   5 -14  -5  576.24   29.00
   5 -14  -5  553.24   54.39
  -5 -14   5  571.04   27.90
   5  14  -5  546.25   29.70
   4 -14  -5 1909.21   87.69
   4 -14  -5 1962.60   78.69
  -4  14   5 1955.40   77.69
   4  14  -5 1866.41   79.39
   3 -14  -5  -11.00   16.00
   3 -14  -5   -5.50    7.80
   3  14  -5    5.50    7.70
  -3  14   5   10.00    9.10
   2 -14  -5  142.59   13.30
   2 -14  -5  109.59   19.50
   2  14  -5  111.39   13.70
  -2  14   5  137.19   17.50
  -2  14   5  159.88   14.40
   1 -14  -5  739.43   32.40
   1 -14  -5  641.74   38.40
   1 -14  -5  693.23   33.40
   1  14  -5  716.23   33.70
  -1  14   5  665.73   33.50
  -1  14   5  717.33   32.20
   0 -14  -5  469.85   32.10
   0 -14  -5  526.35   25.20
   0 -14   5  510.85   23.90
   0 -14  -5  515.15   26.80
   0  14   5  493.35   25.60
   0  14  -5  506.35   27.10
   0  14   5  529.65   27.10
  -1 -14  -5  831.32   35.90
  -1 -14  -5  820.62   37.20
   1 -14   5  792.52   37.60
  -1 -14  -5  774.12   42.90
   1  14   5  774.32   36.10
  -1  14  -5  774.62   38.30
   1  14   5  824.82   38.10
  -2 -14  -5  409.06   31.40
  -2 -14  -5  413.16   22.40
  -2 -14  -5  451.45   24.60
  -2  14  -5  427.46   26.10
   2  14   5  403.16   24.40
   2  14   5  492.65   27.10
  -3 -14  -5   -0.20    7.70
  -3 -14  -5   19.30   23.90
   3  14   5  -11.00   12.40
  -4 -14  -5  590.34   33.80
  -4 -14  -5  635.24   46.80
  -4  14  -5  587.14   37.50
   4  14   5  582.04   38.80
  -5 -14  -5  174.18   23.30
  -5 -14  -5  149.19   20.40
  -5  14  -5  216.98   27.90
   5  14   5  193.88   25.60
  -6 -14  -5   44.00   15.90
  -6 -14  -5   41.40   15.20
   6  14   5   49.90   21.30
  -7 -14  -5   12.90   18.60
  -7 -14  -5    7.50   15.00
   7  14   5   16.00   20.20
  -8 -14  -5   -7.30   18.60
  -8 -14  -5  -36.40   20.30
   8  14   5   22.20   23.10
 -10 -15   5   31.20   20.80
  10 -15  -5   41.60   20.40
  -9 -15   5    4.90   17.30
   9 -15  -5    4.80   18.00
   9  15  -5    2.20   23.00
   8 -15  -5   12.40   16.70
  -8 -15   5    3.10   15.10
   8  15  -5   39.50   18.10
   7 -15  -5  175.28   22.30
  -7 -15   5  192.08   24.30
   7  15  -5  198.98   22.70
  -6 -15   5   10.20   17.10
   6 -15  -5   -6.90   14.10
  -6  15   5   13.80   16.90
   6  15  -5    6.50   14.60
  -5 -15   5   22.40   11.70
   5  15  -5    9.90   17.30
  -5  15   5   26.70   12.80
   4 -15  -5   86.99   12.10
   4 -15  -5  119.29   25.80
  -4  15   5   89.79   12.00
   4  15  -5   68.29   13.30
   3 -15  -5  131.89   24.10
   3 -15  -5  167.38   15.10
   3  15  -5  161.88   17.00
  -3  15   5  182.38   16.10
   2 -15  -5  260.87   28.20
   2 -15  -5  257.37   17.90
   2  15  -5  236.38   18.50
  -2  15   5  252.67   20.90
   1 -15  -5   45.80    8.90
   1 -15  -5   65.99   16.90
   1  15  -5   20.20    9.30
  -1  15   5   35.20   10.80
  -1  15   5   53.59   11.00
   0 -15  -5  274.77   17.40
   0 -15  -5  258.17   26.30
   0 -15  -5  295.87   19.20
   0  15  -5  247.88   19.80
   0  15   5  255.27   19.70
  -1 -15  -5  -30.70   16.90
  -1 -15  -5    2.10    7.80
  -1 -15  -5   -8.90    8.40
  -1  15  -5   13.10    9.10
   1  15   5  -18.00   12.20
   1  15   5   13.50   10.10
   2 -15   5   44.80   19.60
  -2 -15  -5   56.69   22.90
  -2 -15  -5   46.30    9.70
   2  15   5   43.90   13.50
  -3 -15  -5  425.36   28.70
  -3  15  -5  444.66   32.70
   3  15   5  462.65   33.90
  -4 -15  -5   -6.70   13.20
  -4 -15  -5   10.00   12.60
  -4  15  -5    4.80   17.60
   4  15   5   28.50   16.70
  -5 -15  -5   13.30   14.30
  -5 -15  -5   37.60   15.70
   5  15   5   15.50   18.50
  -5  15  -5    9.30   17.60
  -6 -15  -5   56.09   18.50
  -6 -15  -5   91.29   16.60
   6  15   5   73.99   21.20
  -7 -15  -5    2.40   19.90
   7  15   5   -3.90   19.90
  10 -16  -5   53.69   20.70
 -10 -16   5   35.20   21.30
   9 -16  -5  -18.70   19.80
   9  16  -5   12.00   26.50
   8 -16  -5  -19.30   15.90
  -8 -16   5    1.40   16.90
   8  16  -5    3.70   20.30
  -7 -16   5   24.60   17.90
   7  16  -5    5.30   16.30
  -6 -16   5  174.18   20.90
   6 -16  -5  170.18   23.20
   6  16  -5  166.18   24.50
   5 -16  -5   89.99   17.70
   5  16  -5   90.69   17.60
   4 -16  -5  477.25   30.80
   4  16  -5  444.16   32.80
   3 -16  -5   30.50    9.60
   3 -16  -5   13.20   26.70
   2 -16  -5   64.09   11.60
   2 -16  -5   77.19   23.70
   2  16  -5   42.10   11.30
  -2  16   5   61.09   13.70
   1 -16  -5  311.97   34.00
   1 -16  -5  318.87   19.20
   1  16  -5  304.97   22.30
  -1  16   5  288.57   21.60
   0 -16  -5  643.34   29.80
   0 -16  -5  541.25   41.50
   0 -16  -5  580.14   31.30
   0  16  -5  589.94   32.70
   0  16   5  629.14   32.50
  -1 -16  -5  120.89   18.40
  -1 -16  -5  134.79   15.00
   1  16   5  156.68   18.70
  -1  16  -5  102.29   22.80
  -2 -16  -5   52.89   14.80
   2  16   5   53.89   21.70
  -2  16  -5   24.30   16.90
  -3 -16  -5   10.60   12.80
  -3 -16  -5   27.00   13.90
  -3  16  -5   29.50   16.20
   3  16   5   15.80   16.10
  -4 -16  -5  101.39   16.10
  -4 -16  -5   56.39   16.50
   4  16   5   43.00   17.30
  -4  16  -5   43.10   19.20
  -5 -16  -5   23.10   15.20
  -5 -16  -5   28.30   15.30
   5  16   5   31.20   18.20
  -6 -16  -5  293.67   29.70
  -6 -16  -5  284.27   28.60
   6  16   5  229.28   32.40
  -7 -16  -5   49.90   23.20
  -7 -16  -5   48.20   20.60
  -9 -17   5   28.40   21.70
   9 -17  -5   19.70   21.00
   9  17  -5  -33.20   27.40
   8 -17  -5  102.39   21.00
   8  17  -5  115.79   22.90
   7 -17  -5   -0.20   16.70
  -7 -17   5   23.80   18.80
   7  17  -5   15.60   17.10
   6 -17  -5  168.58   24.00
  -6 -17   5  210.88   22.90
   6  17  -5  166.98   22.00
   5 -17  -5  771.52   41.20
   5  17  -5  808.62   42.60
   4 -17  -5  132.39   18.90
   4  17  -5  110.29   18.50
   3  17  -5  513.65   33.00
   2 -17  -5  111.89   15.60
  -2  17   5  100.89   15.80
   2  17  -5   97.89   19.00
   1 -17  -5   21.10   12.00
   1  17  -5   13.30   16.30
  -1  17   5   19.90   13.40
   0 -17  -5  249.28   24.60
   0 -17  -5  236.68   20.90
   0  17   5  235.78   35.90
   0  17  -5  221.78   25.90
  -1 -17  -5  139.89   20.10
  -1 -17  -5  120.19   19.70
   1  17   5  129.29   22.10
  -1  17  -5  133.79   19.90
  -2 -17  -5    9.70   14.20
  -2 -17  -5    7.10   14.20
  -2  17  -5   20.80   16.20
   2  17   5   38.20   17.10
  -3 -17  -5   15.30   13.60
  -3 -17  -5   28.90   15.20
  -3  17  -5   46.70   17.90
   3  17   5   26.40   16.60
  -4 -17  -5   18.40   14.80
  -4 -17  -5   35.30   17.30
  -4  17  -5   14.80   17.50
   4  17   5   28.60   17.70
  -5 -17  -5  208.38   23.40
  -5 -17  -5  202.08   23.80
   5  17   5  223.88   26.20
  -6 -17  -5   14.20   17.60
  -6 -17  -5    4.40   19.70
   6  17   5   15.20   19.80
  -7 -17  -5   10.40   20.20
   7  17   5   -0.80   21.10
   9 -18  -5  -18.30   23.20
   9  18  -5   -4.90   29.80
  -8 -18   5  186.88   25.60
   7 -18  -5  105.99   21.50
   7  18  -5  120.99   20.50
   6 -18  -5   27.80   17.30
   6  18  -5   34.30   17.70
   5 -18  -5   24.20   16.70
   5  18  -5   38.50   15.50
   4 -18  -5   90.79   17.30
   4  18  -5   64.69   15.60
   3 -18  -5   40.70   16.30
   3  18  -5   37.80   15.90
   2 -18  -5  187.08   24.10
   2  18  -5  155.38   20.20
   1 -18  -5   49.20   18.90
  -1  18   5   46.50   22.30
   1  18  -5   65.99   15.90
   0 -18  -5  128.69   19.00
   0  18   5  113.29   19.30
   0  18  -5  152.68   22.80
  -1 -18  -5   45.30   16.50
  -1 -18  -5   48.30   15.40
   1  18   5   43.90   16.50
  -1  18  -5   34.50   16.60
  -2 -18  -5   82.99   27.30
  -2 -18  -5   50.39   15.10
   2  18   5   41.60   16.60
  -2  18  -5   48.20   16.50
  -3 -18  -5  -36.10   16.10
  -3 -18  -5  -20.60   13.70
   3  18   5    6.80   17.70
  -3  18  -5    6.80   17.00
  -4 -18  -5   89.69   19.50
  -4 -18  -5   73.79   17.20
   4  18   5   50.69   20.40
  -4  18  -5  101.49   20.10
  -5 -18  -5  128.29   30.70
  -5 -18  -5  171.78   22.50
   5  18   5  137.69   24.20
  -6 -18  -5   25.40   22.90
   6  18   5   52.19   26.00
   8 -19  -5   74.69   24.90
   8  19  -5   90.09   26.00
   7 -19  -5   15.20   23.20
   7  19  -5   24.20   21.00
   6 -19  -5  547.25   38.40
   6  19  -5  505.15   36.80
   5 -19  -5   73.79   20.00
   5  19  -5   65.99   18.20
   4 -19  -5   80.09   18.30
   4  19  -5   89.79   18.30
   3 -19  -5   48.70   17.20
   3  19  -5    7.60   14.90
   2 -19  -5  146.09   20.90
   2  19  -5  165.18   23.30
   1 -19  -5  242.48   27.70
   1  19  -5  205.28   25.70
  -1  19   5  208.78   31.20
   0 -19  -5  122.39   19.60
   0  19   5   83.49   18.90
   0  19  -5  107.09   19.70
  -1 -19  -5  736.73   39.80
  -1 -19  -5  715.53   38.10
  -1  19  -5  704.33   40.90
   1  19   5  657.93   41.20
  -2 -19  -5  110.79   19.80
  -2 -19  -5   76.79   17.00
  -2  19  -5   92.79   19.10
   2  19   5   60.39   23.90
  -3 -19  -5   27.50   18.90
  -3 -19  -5    9.20   15.60
   3  19   5   34.50   17.90
  -3  19  -5   52.69   17.30
  -4 -19  -5   15.80   22.60
  -4 -19  -5  -14.90   15.10
   4  19   5   -3.10   18.80
  -4  19  -5    0.20   19.70
  -5 -19  -5  266.97   27.20
   5  19   5  244.88   37.20
  -6 -19  -5  179.98   23.90
   6  19   5  154.68   24.20
   7 -20  -5    7.50   24.00
   7  20  -5   44.20   23.20
   6 -20  -5   -1.20   24.40
   6  20  -5    3.90   20.10
   5 -20  -5  -32.60   20.20
   5  20  -5  -19.70   17.10
   4 -20  -5   23.00   19.30
   4  20  -5   55.59   17.60
   3 -20  -5   22.90   19.50
   3  20  -5    3.40   15.60
   2 -20  -5  265.67   29.00
   2  20  -5  209.48   27.60
   1 -20  -5   20.30   26.90
  -1  20   5    6.00   26.50
   1  20  -5   40.80   17.60
   0 -20  -5   -1.60   19.70
   0  20   5    1.70   20.30
   0  20  -5   15.80   17.70
  -1 -20  -5   12.50   19.80
  -1  20  -5   13.80   16.80
   1  20   5   10.40   18.50
  -2 -20  -5   33.00   16.30
  -2  20  -5    6.30   16.10
   2  20   5    3.40   20.10
  -3 -20  -5   -4.60   16.40
  -3  20  -5   -0.20   17.20
   3  20   5    2.00   18.20
  -4 -20  -5    2.60   16.60
  -4  20  -5    6.70   20.80
   4  20   5  -31.00   20.20
  -5 -20  -5   97.19   19.90
   5  20   5   96.69   24.70
   7 -21  -5   11.80   27.80
   7  21  -5   -5.00   22.10
   6 -21  -5  141.09   27.70
   6  21  -5  118.39   26.10
   5 -21  -5   -9.10   28.80
   5  21  -5   29.00   19.80
   4 -21  -5  -25.30   22.20
   4  21  -5   13.10   18.20
   3 -21  -5  510.75   36.90
   3  21  -5  348.87   32.10
   2 -21  -5  160.68   24.20
   2  21  -5  161.48   21.60
   1  21  -5  252.87   29.20
   0  21   5   27.30   22.50
   0  21  -5   -3.30   15.70
  -1  21  -5  159.88   23.80
   1  21   5  153.58   24.70
   2  21   5   41.00   21.70
  -2  21  -5   32.20   19.00
  -3  21  -5   59.09   21.30
  -4 -21  -5   11.90   17.20
  -4  21  -5   13.20   19.90
   4  21   5   67.39   21.80
   6  22  -5  170.58   25.40
   5  22  -5   -7.50   26.50
   4  22  -5   -4.60   18.10
   3  22  -5  339.67   32.60
   2  22  -5   46.70   18.40
   1  22  -5  146.39   22.50
   0  22  -5  337.27   31.90
  -1  22  -5   25.30   19.00
   2  22   5    9.80   23.10
  -2  22  -5   63.79   20.50
  -3  22  -5  -28.00   20.20
   3  22   5   -1.30   23.20
   4  23  -5  171.78   23.40
   2  23  -5   18.20   18.80
   1  23  -5   59.89   19.60
   0  23  -5   19.80   29.90
  -1  23  -5   28.60   21.00
  -2  23  -5  -32.50   18.60
   2  23   5  -17.10   28.00
   2  24  -5  -20.00   19.30
   1  24  -5   12.50   18.60
   0  24  -5   72.39   20.40
  12   0  -6   -9.90   15.60
 -12   0   6  -13.00   15.20
  11   0  -6   96.79   15.80
 -11   0   6   74.89   16.30
  10   0  -6  680.43   35.20
 -10   0   6  714.73   37.10
   9   0  -6  507.05   26.10
  -9   0   6  467.35   28.00
  -9   0   6  484.55   34.60
  -8   0   6  831.32   36.90
   8   0  -6  843.52   36.40
  -8   0   6  807.42   39.50
  -7   0   6   32.50   10.70
   7   0  -6   39.00    6.90
  -7   0   6   33.90    7.90
   6   0  -6  675.13   30.10
  -6   0   6  724.53   30.90
  -6   0   6  706.83   31.50
  -5   0   6  390.66   19.00
   5   0  -6  364.16   17.80
  -5   0   6  381.26   19.00
   4   0  -6 2418.06   93.99
   4   0  -6 2434.56   95.59
  -4   0   6 2431.16   94.69
  -4   0   6 2532.95   94.89
  -3   0   6  806.22   34.40
   3   0  -6  827.52   34.30
   3   0  -6  827.82   33.20
  -3   0   6  862.51   34.00
  -2   0   6   39.50    6.80
   2   0  -6   39.50    4.80
   2   0  -6   35.20    6.80
   2   0  -6   38.40    5.60
   1   0  -6  678.83   30.70
  -1   0   6  742.23   30.80
   1   0  -6  733.83   29.50
  -1   0   6  754.12   33.50
   1   0  -6  785.42   30.60
   0   0  -6 9207.58  354.36
   0   0  -6 9730.93  355.66
   0   0   6 9388.56  357.46
   1   0   6 1494.75   63.79
  -1   0  -6 1550.64   60.89
   2   0   6  670.83   32.40
   2   0   6  648.64   37.70
  -2   0  -6  636.84   29.20
  -3   0  -6    5.70    6.40
   3   0   6    6.70   10.90
  -4   0  -6 1007.00   42.30
   4   0   6  943.91   43.60
  -4   0  -6  958.30   43.60
   5   0   6 1643.34   67.99
  -5   0  -6 1587.64   66.89
   6   0   6  610.34   32.30
   7   0   6  196.68   23.70
   8   0   6  223.98   23.30
   8   0   6  258.67   29.90
   9   0   6  114.29   19.10
   9   0   6  113.79   23.80
  10   0   6   27.00   23.20
  10   0   6   55.89   24.90
  12  -1  -6  -19.90   14.20
 -12  -1   6   19.90   16.00
  12   1  -6   -2.60   16.20
 -12   1   6    4.10   16.50
 -11  -1   6   37.90   14.60
  11  -1  -6   45.50   14.60
  11   1  -6   37.70   13.80
 -11   1   6   34.20   14.40
  10  -1  -6   -6.60   12.00
 -10  -1   6   12.30   13.20
 -10   1   6   13.70   13.70
  10   1  -6   -5.30   11.50
   9  -1  -6  226.28   20.10
  -9  -1   6  255.67   19.00
  -9  -1   6  256.67   29.00
   9   1  -6  270.37   18.10
  -9   1   6  279.37   26.60
  -9   1   6  264.67   29.30
  -8  -1   6   13.30    6.90
   8  -1  -6   22.20    7.30
  -8  -1   6    7.20   10.20
  -8   1   6    4.40   10.00
   8   1  -6   12.40    6.40
  -8   1   6    6.80    6.80
  -7  -1   6   90.09   10.10
   7  -1  -6  104.59    9.90
  -7  -1   6   85.19   14.20
  -7   1   6   75.99   10.90
  -7   1   6   80.99   12.10
   7   1  -6  104.89    9.40
  -6  -1   6   13.10    5.90
   6  -1  -6    7.70    6.00
  -6  -1   6   12.30    6.60
  -6   1   6    8.00    7.30
   6   1  -6   18.00    5.50
  -6   1   6   16.00    6.10
   5  -1  -6   48.80    6.50
  -5  -1   6   49.90    7.00
  -5  -1   6   41.90    6.30
  -5   1   6   56.69    8.40
   5   1  -6   43.60    8.40
  -5   1   6   42.90    7.30
   5   1  -6   53.29    7.00
  -4  -1   6 1727.43   65.19
  -4  -1   6 1701.23   65.19
   4  -1  -6 1523.95   65.29
   4  -1  -6 1676.83   67.09
  -4   1   6 1654.43   65.59
   4   1  -6 1598.94   68.79
   4   1  -6 1753.62   64.29
  -4   1   6 1665.73   65.49
   3  -1  -6  163.78   12.30
  -3  -1   6  172.28   10.00
  -3  -1   6  155.98   11.50
   3  -1  -6  184.98   10.50
   3   1  -6  176.88   11.80
  -3   1   6  180.18   12.00
   3   1  -6  184.28    9.40
  -3   1   6  178.48   11.10
   3   1  -6  170.28   10.20
  -2  -1   6   57.39    7.70
   2  -1  -6   51.09    8.00
   2  -1  -6   54.79    6.20
   2   1  -6   50.69    7.40
  -2   1   6   56.09    7.80
   2   1  -6   56.09    6.10
   2   1  -6   49.80    5.50
   1  -1  -6  265.47   12.90
  -1  -1   6  279.77   14.50
  -1  -1   6  269.17   16.30
   1  -1  -6  307.97   15.10
  -1   1   6  272.07   14.50
   1   1  -6  282.97   12.50
  -1   1   6  288.37   18.30
   1   1  -6  265.77   16.10
   1   1  -6  263.77   16.60
   0  -1  -6 4445.96  166.08
   0  -1  -6 4299.17  164.48
   0   1   6 4446.06  165.48
   0   1  -6 4265.07  164.18
   0   1  -6 4400.56  165.08
   0   1  -6 4344.87  166.28
   0   1   6 4266.27  168.18
  -1  -1  -6  285.47   17.50
  -1  -1  -6  321.17   18.00
   1  -1   6  325.87   21.20
   1   1   6  305.77   23.30
   1   1   6  300.97   22.60
  -1   1  -6  344.27   16.50
   2  -1   6  175.78   23.80
   2  -1   6  167.48   19.60
  -2  -1  -6  181.28   13.60
  -2   1  -6  165.28   13.90
   2   1   6  153.68   17.10
   3  -1   6 1173.38   51.39
  -3  -1  -6 1206.48   49.90
  -3  -1  -6 1170.08   48.80
  -3   1  -6 1165.78   49.20
  -4  -1  -6  161.38   15.80
  -4  -1  -6  220.88   16.10
   4  -1   6  177.58   17.80
  -4   1  -6  162.08   15.80
   4   1   6  227.58   17.30
  -5  -1  -6  430.16   24.60
   5  -1   6  420.36   25.60
   5   1   6  436.86   25.50
   6  -1   6  244.58   20.30
  -6  -1  -6  179.68   17.70
   6   1   6  194.48   19.30
   7  -1   6   84.99   20.10
   7   1   6   69.89   18.20
   7   1   6   72.19   16.00
   8  -1   6   67.19   21.60
   8  -1   6   46.40   15.00
   8   1   6   47.40   15.80
   8   1   6   38.30   20.10
   9  -1   6    3.00   16.00
   9  -1   6  -11.90   22.80
   9   1   6   13.20   17.70
   9   1   6   -7.70   20.50
  10  -1   6  -12.60   26.10
  10   1   6   25.10   25.00
 -12  -2   6  -17.10   15.50
  12  -2  -6   23.60   16.60
 -12   2   6   10.20   16.10
  12   2  -6    4.10   17.30
  11  -2  -6  107.99   17.20
 -11  -2   6  116.59   17.10
 -11   2   6  116.89   18.60
  11   2  -6  153.98   17.30
 -10  -2   6  210.28   21.90
  10  -2  -6  229.78   21.90
 -10   2   6  236.38   23.30
  10   2  -6  228.48   19.80
  -9  -2   6   99.09   19.50
  -9  -2   6  123.49   19.90
  -9   2   6   85.49   20.10
   9   2  -6  102.09   13.50
  -8  -2   6   92.49   13.60
  -8  -2   6   91.99   12.50
   8  -2  -6  104.39   11.60
  -8   2   6   95.19   13.30
  -8   2   6   80.09   12.00
   8   2  -6  117.39   10.20
  -7  -2   6  428.36   25.90
  -7  -2   6  465.55   22.40
   7  -2  -6  459.05   22.60
  -7   2   6  473.05   23.80
   7   2  -6  483.95   21.70
  -7   2   6  465.85   25.10
  -6  -2   6  838.02   35.70
  -6  -2   6  813.72   35.10
   6  -2  -6  813.72   34.80
   6   2  -6  850.71   34.00
  -6   2   6  833.02   35.60
  -6   2   6  788.72   36.00
  -5  -2   6  502.75   22.70
   5  -2  -6  510.95   22.70
  -5   2   6  478.05   23.30
   5   2  -6  498.55   21.50
  -5   2   6  482.55   23.70
   4  -2  -6 1096.49   45.00
  -4  -2   6 1187.18   45.00
   4  -2  -6 1067.09   47.80
  -4  -2   6 1130.69   45.20
   4   2  -6 1168.98   44.00
  -4   2   6 1148.29   46.10
   4   2  -6 1086.79   44.50
  -3  -2   6  159.08   11.50
  -3  -2   6  160.08    9.30
   3  -2  -6  167.38   12.60
   3  -2  -6  164.98   10.10
   3   2  -6  172.18    8.20
   3   2  -6  176.28    8.60
  -3   2   6  173.38   11.20
  -3   2   6  163.38   11.90
  -2  -2   6  111.89   11.40
   2  -2  -6  103.99    8.30
   2  -2  -6   97.09   10.00
  -2   2   6  114.99   10.20
   2   2  -6  102.19    6.20
   1  -2  -6   46.00    5.40
  -1  -2   6   39.50    7.30
   1  -2  -6   49.60    7.50
  -1   2   6   59.29    8.20
  -1   2   6   48.50   10.90
   1   2  -6   53.19    8.60
   1   2  -6   53.19    4.70
   1   2  -6   49.60    4.60
   1   2  -6   49.99    5.00
   0  -2  -6 4528.65  170.28
   0  -2  -6 4545.35  171.98
   0  -2  -6 4544.45  171.48
   0  -2   6 4538.95  172.08
   0   2  -6 4295.17  169.38
   0   2  -6 4648.04  172.08
   0   2  -6 4599.34  170.08
   0   2   6 4585.54  171.28
   0   2   6 4308.67  174.38
   0   2   6 4412.66  173.48
  -1  -2  -6  590.04   26.30
   1  -2   6  588.54   29.60
  -1  -2  -6  585.44   27.30
  -1   2  -6  628.64   28.10
   1   2   6  584.14   29.70
   1   2   6  597.94   27.50
  -1   2  -6  612.04   25.80
   1   2   6  533.75   33.50
   2  -2   6 1846.92   79.69
  -2  -2  -6 1950.70   76.49
  -2  -2  -6 1907.61   75.29
   2   2   6 1924.11   77.29
  -3  -2  -6   -8.50    7.20
  -3  -2  -6    8.00    7.80
   3  -2   6  -16.50   13.10
   3   2   6   10.70    8.90
  -3   2  -6   21.00    7.10
   4  -2   6  260.37   20.80
  -4  -2  -6  273.67   16.60
  -4  -2  -6  172.88   17.10
   4   2   6  206.58   18.20
  -5  -2  -6  207.78   22.90
   5  -2   6  184.58   20.20
  -5  -2  -6  249.28   18.10
   5   2   6  185.68   18.60
   6  -2   6   28.10   13.40
  -6  -2  -6   72.29   13.60
   6   2   6   56.39   12.40
   6   2   6   45.90   13.40
   7  -2   6  254.97   26.80
   7   2   6  249.28   26.30
   7   2   6  219.68   23.10
   8  -2   6  368.66   36.10
   8   2   6  449.95   30.40
   8   2   6  373.06   33.40
   9  -2   6   -1.30   17.90
   9  -2   6  -15.50   23.80
   9   2   6  -10.30   20.70
   9   2   6   -8.90   19.70
 -12  -3   6   86.69   17.30
  12  -3  -6  106.59   18.50
 -12   3   6  127.79   19.90
 -11  -3   6   30.70   14.00
  11  -3  -6   -3.00   13.20
  11   3  -6  -19.90   13.20
 -11   3   6    9.80   13.80
 -10  -3   6   23.30   12.70
  10  -3  -6   21.40   13.30
 -10   3   6   26.80   13.80
  10   3  -6   11.60   12.10
   9  -3  -6  547.35   36.20
  -9  -3   6  612.84   39.50
   9   3  -6  711.53   30.30
  -8  -3   6   -4.40   12.30
  -8  -3   6   18.20    6.70
   8  -3  -6    7.10    7.70
   8   3  -6   28.30    6.30
  -8   3   6   19.10    8.10
  -8   3   6   20.50   11.70
   7  -3  -6  119.39   11.60
  -7  -3   6  120.99   12.80
  -7  -3   6  124.99   11.40
  -7   3   6  136.19   12.40
  -7   3   6  124.49   14.30
   7   3  -6  146.49    9.80
  -6  -3   6  363.86   17.20
  -6  -3   6  349.77   18.30
   6  -3  -6  338.97   17.80
  -6   3   6  326.57   18.30
  -6   3   6  355.16   19.60
   6   3  -6  351.46   16.30
  -5  -3   6    1.90    4.80
  -5  -3   6    6.30    6.50
   5  -3  -6   -2.50    5.40
  -5   3   6    3.50    6.70
  -5   3   6    5.80    5.90
   5   3  -6    5.60    6.20
  -4  -3   6  100.99    7.80
  -4  -3   6   96.59    9.90
   4  -3  -6   92.99   12.80
   4  -3  -6   98.89    9.90
  -4   3   6  100.39    9.70
   4   3  -6  113.79    6.60
  -4   3   6   81.19   11.20
   3  -3  -6  399.36   22.20
   3  -3  -6  397.86   18.90
  -3  -3   6  406.96   17.40
  -3  -3   6  384.06   19.30
   3   3  -6  476.65   21.30
  -3   3   6  397.06   20.00
  -3   3   6  399.86   19.70
   2  -3  -6  236.18   15.70
   2  -3  -6  241.38   12.70
   2   3  -6  233.68   14.60
  -2   3   6  244.88   14.80
   1  -3  -6  195.88   14.80
  -1  -3   6  184.78   12.20
   1  -3  -6  171.88   10.90
   1   3  -6  203.48   13.50
  -1   3   6  209.38   13.40
   0  -3  -6 1129.89   44.40
   0  -3  -6 1087.99   42.00
   0  -3  -6 1058.49   43.00
   0  -3   6 1058.49   43.40
   0   3  -6 1063.19   40.50
   0   3  -6 1007.50   40.60
   0   3  -6 1047.20   43.80
   0   3   6  994.70   45.70
   0   3   6 1061.69   43.30
   0   3   6 1013.40   49.00
   0   3  -6 1047.90   40.50
  -1  -3  -6 1738.93   68.89
   1  -3   6 1716.53   72.59
  -1  -3  -6 1839.92   70.49
   1   3   6 1856.01   69.59
   1   3   6 1588.64   70.89
  -2  -3  -6   13.40    6.50
  -2  -3  -6    8.50    7.60
   2  -3   6   11.10   12.90
   2   3   6   -1.30    6.20
   2   3   6   -8.80    8.60
  -2   3  -6    5.30    6.10
  -3  -3  -6  109.49   12.00
  -3  -3  -6   71.39    9.90
   3   3   6   77.19   10.80
   3   3   6   80.49   11.70
  -4  -3  -6  252.07   19.40
   4  -3   6  331.57   24.00
  -4  -3  -6  294.47   17.90
   4   3   6  273.07   17.30
   4   3   6  297.97   19.50
   5  -3   6  433.96   27.90
  -5  -3  -6  477.65   24.60
  -5  -3  -6  352.06   31.60
   5   3   6  438.66   25.00
   5   3   6  420.46   23.20
   6  -3   6  439.36   29.70
  -6  -3  -6  528.45   28.70
   6   3   6  487.65   29.40
   7  -3   6  173.78   26.40
  -7  -3  -6  273.57   30.70
   7   3   6  189.28   26.30
   7   3   6  186.08   22.40
   8  -3   6  115.99   25.60
   8   3   6  134.59   20.00
   8   3   6  151.28   22.60
   9  -3   6   71.29   17.60
   9  -3   6   68.49   31.30
   9   3   6   43.70   21.10
   9   3   6   70.39   22.10
  12  -4  -6  197.38   25.20
 -12  -4   6  226.18   25.90
 -12   4   6  205.08   27.00
 -11  -4   6  311.67   24.40
  11  -4  -6  327.07   26.50
 -11   4   6  334.67   27.50
  11   4  -6  302.27   24.20
 -10  -4   6   16.10   12.50
  10  -4  -6   -2.00   12.40
 -10   4   6   16.40   13.00
  10   4  -6   -8.10   11.20
   9  -4  -6   23.80   15.30
   9   4  -6   32.90   13.30
  -9   4   6   28.70   15.40
  -8  -4   6   27.70   11.60
   8  -4  -6    7.30    7.70
  -8  -4   6   25.40    6.90
   8   4  -6   16.90    6.50
  -8   4   6   26.80    9.40
  -8   4   6   37.90   13.20
   7  -4  -6   43.40    7.50
  -7  -4   6   47.70    7.10
  -7  -4   6   28.90    8.70
  -7   4   6   46.70    9.80
   7   4  -6   28.90    6.00
  -7   4   6   34.80    8.30
  -6  -4   6  763.22   32.50
   6  -4  -6  761.12   33.20
  -6  -4   6  761.82   32.90
  -6   4   6  771.72   34.80
   6   4  -6  739.53   30.80
  -6   4   6  752.12   33.60
  -5  -4   6   10.70    6.60
  -5  -4   6   24.80    4.90
   5  -4  -6   27.80    6.90
   5   4  -6   39.50    8.50
  -5   4   6   30.80    7.40
  -5   4   6   18.60    6.20
   5   4  -6   28.40    4.20
  -4  -4   6   42.90    7.50
  -4  -4   6   50.39    5.90
   4  -4  -6   82.79   10.70
   4  -4  -6   55.39    7.50
   4   4  -6   66.19    8.50
  -4   4   6   45.80    8.00
  -4   4   6   51.19    8.00
   3  -4  -6 2894.41  112.39
   3  -4  -6 2994.20  114.59
  -3  -4   6 2809.82  110.79
  -3   4   6 2994.20  113.29
   3   4  -6 2953.90  112.59
   2  -4  -6   29.10    7.50
   2  -4  -6   19.40    5.90
  -2   4   6   14.30    7.20
   2   4  -6   31.80    6.60
   1  -4  -6   88.19    8.20
   1  -4  -6   86.29   11.10
  -1  -4   6   92.99    8.70
   1   4  -6   97.29   10.50
  -1   4   6   87.29   10.80
   0  -4  -6  217.48   14.20
   0  -4  -6  212.68   13.60
   0  -4  -6  240.58   12.30
   0  -4   6  213.48   13.40
   0   4   6  210.68   14.90
   0   4   6  217.58   17.10
   0   4   6  213.28   26.00
   0   4  -6  219.38    9.40
   0   4  -6  242.88   14.40
   1  -4   6   -1.50    8.10
  -1  -4  -6   10.70    6.80
  -1  -4  -6   10.60    6.60
   1   4   6    4.00    7.00
  -1   4  -6    7.10    3.90
   1   4   6  -11.70    9.50
  -1   4  -6   21.60    8.30
   2  -4   6 1268.47   56.59
  -2  -4  -6 1303.37   53.09
  -2  -4  -6 1357.06   54.89
  -2   4  -6 1302.87   51.89
   2   4   6 1322.27   53.19
  -2   4  -6 1298.47   54.39
   2   4   6 1222.98   54.79
  -3  -4  -6   68.19   11.10
  -3  -4  -6   52.99    8.30
   3   4   6   37.00   10.60
   3   4   6   44.90    8.50
  -4  -4  -6  674.23   33.60
  -4  -4  -6  667.03   31.00
   4   4   6  684.03   31.50
   4   4   6  642.44   32.30
  -5  -4  -6  199.18   16.30
  -5  -4  -6  191.68   23.70
   5  -4   6  155.48   21.90
   5   4   6  186.48   16.80
   5   4   6  183.68   14.80
   6  -4   6   10.90   15.50
   6   4   6   11.20   13.10
  -7  -4  -6  100.89   19.60
   7  -4   6  124.99   24.30
   7   4   6  104.39   17.30
   7   4   6  125.29   20.00
   8  -4   6  103.29   28.80
   8   4   6  111.09   20.00
   8   4   6  125.49   19.70
   9  -4   6  443.06   57.39
   9   4   6  375.76   36.00
 -12  -5   6   24.30   17.60
  12  -5  -6    6.80   16.60
 -12   5   6    4.30   19.80
 -11  -5   6   80.79   15.30
  11  -5  -6   99.29   18.00
 -11   5   6  113.79   18.00
 -10  -5   6  250.07   22.10
  10  -5  -6  260.77   23.10
 -10   5   6  283.77   24.80
  10   5  -6  267.07   20.30
   9  -5  -6   25.50   14.30
  -9  -5   6   35.90   13.40
  -9   5   6   45.40   16.70
  -8  -5   6  -12.20    6.90
   8  -5  -6    3.50    8.10
  -8  -5   6    5.00   11.70
  -8   5   6   14.40    7.90
   8   5  -6   14.20    6.30
  -8   5   6   -0.40   12.70
   7  -5  -6  203.38   14.30
  -7  -5   6  174.48   16.20
  -7  -5   6  221.58   14.20
  -7   5   6  198.28   17.60
  -7   5   6  215.28   15.80
   7   5  -6  253.37   12.40
  -6  -5   6  248.38   14.80
   6  -5  -6  221.38   14.40
  -6  -5   6  229.78   14.50
  -6   5   6  264.77   15.10
   6   5  -6  257.37   12.20
  -6   5   6  252.27   16.90
   6   5  -6  271.87   16.80
  -5  -5   6 1126.19   45.80
   5  -5  -6 1186.68   50.19
  -5  -5   6 1142.59   46.30
   5  -5  -6 1165.48   47.20
   5   5  -6 1078.69   46.70
  -5   5   6 1157.58   47.90
  -5   5   6 1160.48   48.30
   4  -5  -6   11.80    6.10
  -4  -5   6    5.10    6.00
   4  -5  -6   19.20    8.00
  -4  -5   6   15.00    3.40
  -4   5   6   12.10    7.10
  -4   5   6   20.00    6.00
   4   5  -6   10.00    7.30
   3  -5  -6  167.98   13.40
   3  -5  -6  162.78   12.00
  -3  -5   6  156.58    7.70
  -3   5   6  190.38   13.10
   3   5  -6  169.48   12.50
  -3   5   6  161.48   12.20
   2  -5  -6   34.80    6.80
   2  -5  -6   48.20    8.40
   2   5  -6   49.90    7.80
  -2   5   6   44.70    8.90
   1  -5  -6  166.08   13.00
   1  -5  -6  185.18   11.10
  -1  -5   6  168.78   10.00
   1  -5  -6  169.08   13.30
   1   5  -6  173.28   13.30
  -1   5   6  177.48   14.40
   0  -5  -6   45.00    7.70
   0  -5  -6   57.29    7.70
   0  -5  -6   34.60    7.30
   0  -5   6   38.00    6.90
   0   5   6   38.70   11.10
   0   5   6   40.40    8.60
   0   5  -6   44.40    8.30
  -1  -5  -6 1269.37   53.09
   1  -5   6 1349.96   52.89
  -1  -5  -6 1167.08   52.29
   1   5   6 1285.27   53.59
  -1   5  -6 1315.07   52.79
   1   5   6 1291.97   52.09
  -1   5  -6 1244.38   48.10
  -1   5  -6 1226.38   48.20
  -2  -5  -6  521.05   26.70
  -2  -5  -6  593.04   28.60
   2   5   6  598.14   29.60
   2   5   6  604.34   27.30
  -2   5  -6  633.34   29.20
  -3  -5  -6   27.00    8.50
  -3  -5  -6   18.20    7.20
   3   5   6    7.20    7.10
   3   5   6   13.20    8.00
  -4  -5  -6   56.39   12.50
   4   5   6   80.59   12.00
   4   5   6  102.09   12.40
  -5  -5  -6  142.29   19.20
  -5  -5  -6  145.49   15.20
   5   5   6  128.39   15.60
   5   5   6  152.58   13.90
   6  -5   6   -3.00   16.70
  -6  -5  -6  -19.10   29.20
  -6  -5  -6   22.20   15.30
   6   5   6   14.00   15.60
  -7  -5  -6   46.10   18.60
   7  -5   6   85.89   25.00
   7   5   6   34.20   15.20
   7   5   6   38.60   16.50
   8  -5   6   19.80   26.90
  -8  -5  -6   39.00   20.10
   8   5   6   17.10   17.70
   8   5   6    6.60   17.30
   9  -5   6  240.08   36.90
   9   5   6  200.08   30.50
   9   5   6  243.58   30.30
  12  -6  -6  231.48   25.10
 -12  -6   6  257.27   34.50
 -12   6   6  331.27   37.70
  11  -6  -6   40.30   15.90
 -11  -6   6   23.20   13.60
 -11   6   6   44.30   16.40
  10  -6  -6   87.29   16.10
 -10  -6   6   59.79   13.70
 -10   6   6   45.30   16.20
  10   6  -6   85.29   12.10
  -9  -6   6  251.57   22.50
   9  -6  -6  241.68   23.10
  -9   6   6  246.18   24.10
   8  -6  -6   31.50    9.60
  -8  -6   6   37.20    8.40
  -8  -6   6   44.70   14.30
  -8   6   6   53.59   15.60
  -8   6   6   31.20   10.00
   8   6  -6   68.89    9.50
  -7  -6   6    1.00    8.20
  -7  -6   6   13.70    6.80
   7  -6  -6   -1.20    7.10
   7   6  -6    2.80    5.20
   7   6  -6   21.90   10.80
  -7   6   6   13.30    7.70
  -7   6   6   10.30   10.70
   6  -6  -6  756.82   34.60
  -6  -6   6  784.02   33.40
  -6  -6   6  767.72   33.40
   6   6  -6  773.72   34.30
  -6   6   6  767.32   34.90
  -6   6   6  790.92   35.80
  -5  -6   6   99.39    7.50
   5  -6  -6  126.89   14.20
   5  -6  -6   69.39    9.40
  -5  -6   6   76.89   10.50
  -5   6   6   96.29   10.90
   5   6  -6   91.69   10.80
  -5   6   6   68.49   10.30
  -4  -6   6   65.29    7.80
   4  -6  -6   52.19    8.20
  -4  -6   6   61.39    5.00
   4  -6  -6   48.90    9.00
  -4   6   6   50.19    8.60
  -4   6   6   48.60    8.40
   4   6  -6   86.09   10.10
   3  -6  -6  376.06   21.90
   3  -6  -6  403.76   19.30
  -3   6   6  393.16   19.90
   3   6  -6  401.16   19.40
   2  -6  -6   -5.80    6.50
   2  -6  -6   -1.20    5.80
   2   6  -6    4.60    6.80
  -2   6   6    9.70    6.70
   1  -6  -6  345.77   19.20
   1  -6  -6  371.76   20.40
   1  -6  -6  398.56   18.20
  -1  -6   6  366.96   15.70
  -1   6   6  364.46   19.80
   1   6  -6  383.96   19.20
   0  -6  -6  270.37   17.20
   0  -6  -6  272.87   16.20
   0  -6   6  281.87   14.70
   0  -6  -6  284.37   14.60
   0   6   6  289.27   17.70
   0   6   6  252.47   18.80
   0   6  -6  277.17   16.40
  -1  -6  -6   10.60    7.10
  -1  -6  -6    9.30    6.60
  -1  -6  -6    1.30    5.10
   1  -6   6   12.30    8.10
   1   6   6   21.40    9.70
  -1   6  -6    9.80    7.10
   1   6   6   12.60    7.40
  -2  -6  -6  724.33   33.60
  -2  -6  -6  774.72   36.10
   2   6   6  781.62   35.80
   2   6   6  759.12   34.00
  -2   6  -6  792.42   35.10
  -3  -6  -6    9.50    7.30
  -3  -6  -6   -0.60    8.50
   3   6   6    8.50    9.30
[truncated: 4,225,653 more chars]
